# Supplementary material for: Single-cell RNA-sequencing profiles reveal the developmental landscape of the Manihot esculenta Crantz leaves
Source: Plant Physiol. 2023 Sep 14;194(1):456–74. doi: 10.1093/plphys/kiad500 (PMC10756766; doi:10.1093/plphys/kiad500)
Supplement: kiad500_Supplementary_Data [file kiad500_supplementary_data.zip]

Archive with 2 entries (2 files):
- PP2023RA00910D_Supplemental_Tables.xlsx
- Supplemental figure.pdf
