# Supplementary material for: Single-cell RNA-sequencing profiles reveal the developmental landscape of the Manihot esculenta Crantz leaves
Source: Plant Physiol. 2023 Sep 14;194(1):456–74. doi: 10.1093/plphys/kiad500 (PMC10756766; doi:10.1093/plphys/kiad500)
Supplement: kiad500_Supplementary_Data [file kiad500_supplementary_data.zip › PP2023RA00910D_Supplemental_Tables.xlsx]

## Sheet: Supplemental Table S1
Supplemental Table S1. Statistical data of scRNA-seq.
Sample	Estimated Number of Cells	Fraction Reads in Cells	Mean Reads per Cell	Median Genes per Cell	Total Genes Detected	Median UMI Counts per Cell	Reads Mapped Confidently to Genome	Reads Mapped Confidently to Intergenic Regions	Reads Mapped Confidently to Intronic Regions	Reads Mapped Confidently to Exonic Regions	Reads Mapped Confidently to Transcriptome	Number of Reads	Valid Barcodes	Sequencing Saturation	Q30 Bases in Barcode	Q30 Bases in RNA Read	Q30 Bases in UMI	before_filter_num	after_filter_num	pct	before_filter_median_UMI_per_cell	after_filter_median_UMI_per_cell	before_filter_median_genes_per_cell	after_filter_median_genes_per_cell	UMI	UMI/cells
cassava leaf	12528	0.835	29082	2779	28315	5902	0.774	0.122	0.028	0.624	0.579	364343342	0.956	0.39	0.958	0.917	0.956	12528	11177	0.8922	5902	5135	2779.5	2536	72344452	6472.62

## Sheet: Supplemental Table S2
Supplemental Table S2. Statistical information of 15 cell clusters.
Cluster	cell counts	Number of DE Genes
0	1661 (14.86%)	124
1	1650 (14.76%)	269
2	1220 (10.92%)	401
3	998 (8.93%)	239
4	917 (8.2%)	102
5	906 (8.11%)	275
6	848 (7.59%)	405
7	807 (7.22%)	189
8	602 (5.39%)	483
9	526 (4.71%)	52
10	436 (3.9%)	495
11	310 (2.77%)	581
12	126 (1.13%)	470
13	113 (1.01%)	157
14	57 (0.51%)	617

## Sheet: Supplemental Table S3
Supplemental Table S3. Reported marker gene for cell clusters.
Gene ID	Cell type or tissue	Gene symbol	Description	Cluster 0	Cluster 1	Cluster 2	Cluster 3	Cluster 4	Cluster 5	Cluster 6	Cluster 7	Cluster 8	Cluster 9	Cluster 10	Cluster 11	Cluster 12	Cluster 13	Cluster 14
Manes_08G091700	Mesophyll	LHCB4.1	chlorophyll a-b binding protein CP29.1, chloroplastic [Manihot esculenta]	28.8782	5.37012	23.4098	20.9782	21.2595	5.8108	11.0438	12.0801	24.2993	12.6714	10.5741	18.8759	3.07364	15.6839	12.8449
Manes_15G183900	Mesophyll	LHCB5	chlorophyll a-b binding protein CP26, chloroplastic [Manihot esculenta]	18.3135	3.28966	17.759	14.1671	13.4909	4.16913	7.8349	8.71778	14.9122	7.79329	6.61435	14.0187	2.73083	9.87019	8.168
Manes_15G184200	Mesophyll	LHCB5	chlorophyll a-b binding protein CP26, chloroplastic-like [Manihot esculenta]	2.65135	0.576225	2.62248	2.00866	2.2808	0.604451	1.09184	1.41721	2.00428	1.99572	1.01981	1.79241	0.389027	1.54007	1.61622
Manes_01G011500	Mesophyll	RBCS	ribulose bisphosphate carboxylase small chain, chloroplastic-like [Manihot esculenta]	110.268	20.0716	151.823	95.2398	91.0926	19.9035	60.8086	81.952	105.972	53.957	36.7474	113.88	16.0586	82.0296	66.7101
Manes_05G137400	Mesophyll	RBCS	ribulose bisphosphate carboxylase small chain, chloroplastic [Manihot esculenta]	152.463	26.7302	193.049	145.215	126.119	21.0953	45.5873	95.3551	158.996	82.449	29.8652	156.042	14.1281	100.004	35.0379
Manes_10G034800	Mesophyll	PNSL1	photosynthetic NDH subunit of lumenal location 1, chloroplastic, partial [Manihot esculenta]	0.11238	0.0153322	0.11474	0.0936213	0.0882154	0.0106046	0.0301403	0.0786656	0.0838034	0.0321662	0.00264542	0.162161	0	0.0860592	0
Manes_03G116700	Mesophyll	CAB13	chlorophyll a-b binding protein 13, chloroplastic [Manihot esculenta]	19.604	4.2521	15.4485	17.3399	13.77	4.18734	7.83938	7.79027	26.9863	6.65328	8.96954	21.0543	3.2277	12.0092	9.26534
Manes_13G012100	Mesophyll	CAB7	chlorophyll a-b binding protein, chloroplastic-like [Manihot esculenta]	7.59472	1.42384	7.93754	6.63654	5.85928	1.3101	2.88554	3.62283	7.40361	3.11547	2.79313	6.71413	0.770582	6.10972	3.07462
Manes_01G105800	Vascular	GDU4	protein GLUTAMINE DUMPER 4-like [Manihot esculenta]	0.0108674	0.00783131	0.00258835	0.00053586	0.00419643	0.139059	0.00175056	0	0	0	0.00409285	0.00446417	0.0437974	0	0
Manes_02G062400	Vascular	GDU4	protein GLUTAMINE DUMPER 4-like [Manihot esculenta]	0.123593	0.102418	0.0782719	0.0832907	0.107563	0.723684	0.302566	0.119963	0.0442905	0	0.935581	0.0342422	0.901705	0.0966896	0
Manes_12G138100	Vascular	SULTR2;1	low affinity sulfate transporter 3 isoform X2 [Manihot esculenta]	0.00247013	0	0.0062954	0.000713119	0.00569426	0.0238397	0	0.00336825	0.00409843	0	0.0463112	0	0	0	0
Manes_16G070100	Vascular	SULTR3;5	probable sulfate transporter 3.5 [Manihot esculenta]	0.0125789	0.0118032	0.0201637	0.0189006	0.0147109	0.00670107	0.000819205	0.0044805	0.0112924	0	0	0.0116918	0.054848	0	0
Manes_06G060000	Vascular	EFM	myb family transcription factor EFM-like [Manihot esculenta]	0	0.00797422	0.000711949	0	0	0.0500203	0.0203326	0.00184015	0	0.0184041	0.00766673	0	0	0.0261744	0
Manes_14G127500	Vascular	EFM	myb family transcription factor EFM-like [Manihot esculenta]	0	0.0013025	0.00186719	0.0102037	0	0.101056	0	0	0	0	0	0	0.0111845	0	0
Manes_07G104000	Vascular	TET6	tetraspanin-6-like [Manihot esculenta]	0.00531241	0	0.000248544	0.000405801	0	0.12688	0	0	0.00219872	0	0.00116266	0	0.01627	0	0
Manes_10G044500	Vascular	TET6	tetraspanin-6-like [Manihot esculenta]	0.00311762	0	0	0.00222216	0	0.0491235	0	0.00433518	0.00505387	0	0	0	0	0.00899254	0
Manes_04G054400	Vascular	PRN2	pirin-like protein [Manihot esculenta]	0	0.000418579	0.000862417	0.000488854	0	0.00541897	0	0.00397936	0.00061752	0	0	0	0.139883	0	0
Manes_07G127400	Vascular	LAX2	auxin transporter-like protein 2 [Manihot esculenta]	0.0197621	0.00860176	0.00807682	0.00165867	0.00908912	0.157635	0.0266304	0.00661675	0.0240917	0.0447081	0.0517199	0.00673623	0.085988	0.0188128	0
Manes_08G090700	Vascular	LAX2	auxin transporter-like protein 2 [Manihot esculenta]	0.0373643	0.221555	0.0301623	0.0279888	0.0677345	0.930513	0.157506	0.0885665	0.0730308	0.0199166	0.101318	0.0929116	0.566605	0.0127497	0.356537
Manes_08G102600	Vascular	LAX2	protein LAX PANICLE 2-like [Pistacia vera]	0.00253028	0	0	0	0	0.0436026	0	0	0	0	0	0	0	0	0
Manes_09G107800	Vascular	LAX2	auxin transporter-like protein 2 [Manihot esculenta]	0.00382091	0.0857721	0.00426888	0.0329764	0.0142745	0.797888	0.0188847	0.00828975	0.0268448	0	0.144614	0.0430208	0.0320611	0.0148907	0.0985936
Manes_10G015300	Vascular	LAX2	auxin transporter-like protein 2 [Manihot esculenta]	0.00173801	0.0079174	0	0	0	0.0439547	0	0	0.0102781	0.0231001	0.0660662	0.00446417	0.0162367	0	0.232986
Manes_18G040300	Cambium	WOX4	WUSCHEL-related homeobox 4-like [Manihot esculenta]	0.0160702	0.00139132	0.00204894	0.000636719	0.00966766	0.454021	0.01228	0.00531437	0.0110779	0.0126322	0.10296	0.00878328	0.0778257	0	0
Manes_06G133300	Cambium	TDR	leucine-rich repeat receptor-like protein kinase TDR [Manihot esculenta]	0.179237	0.0672602	0.122821	0.0954949	0.0894197	0.64912	0.0540722	0.0661603	0.105149	0.144125	0.209212	0.206905	0.103889	0.0999445	0.189676
Manes_14G037000	Cambium	TDR	leucine-rich repeat receptor-like protein kinase TDR [Manihot esculenta]	0.0624957	0.0487506	0.0103764	0.017015	0.0285698	0.374067	0.0326828	0.00383681	0.0514218	0.0146242	0.0653057	0.0905506	0.0693772	0.0357643	0
Manes_15G140900	Cambium	At1g14600	PREDICTED: myb family transcription factor APL [Vitis vinifera]	0.108968	0.347772	0.34165	0.348611	0.0932119	0.543267	0.0888336	0.239562	0.365319	0.190266	0.124316	0.34786	0.01627	0.494239	0
Manes_03G077700	Cambium	IPN2	myb family transcription factor APL isoform X1 [Manihot esculenta]	0	0	0	0	0	0.0358419	0	0	0	0	0	0	0	0	0
Manes_01G144800	Cambium	PIN1	peptidyl-prolyl cis-trans isomerase Pin1 [Manihot esculenta]	0.369305	0.382443	0.279134	0.430646	0.458631	0.733006	0.229682	0.457003	0.360884	0.307683	0.323668	0.393564	0.544732	0.499291	0.0695915
Manes_06G006800	Cambium	PIN1A	probable auxin efflux carrier component 1c [Manihot esculenta]	0.091298	0.00822314	0.00695426	0.0285797	0.0193195	0.226338	0.0204022	0.0130572	0.010156	0.0182588	0.00239425	0.0569485	0.033825	0.0177257	0
Manes_14G171100	Cambium	PIN1A	probable auxin efflux carrier component 1c [Manihot esculenta]	0.0135376	0.000339549	0	0.000518824	0	0.15166	0	0	0.0102553	0.00753673	0.0385639	0.00451477	0	0	0
Manes_08G060200	Cambium	PIN1C	probable auxin efflux carrier component 1b [Manihot esculenta]	0.181907	0.0218974	0.0114546	0.0544215	0.0363625	0.701518	0.0181787	0.0349231	0.0534365	0.172609	0.0209214	0.0883209	0.134864	0.161695	0
Manes_05G127000	Xylem	XCP2	cysteine protease XCP2-like [Manihot esculenta]	0.00476065	0.00103991	0	0	0	0.522511	0	0	0	0.0463901	0	0	0	0	0
Manes_03G052500	Xylem	ACL5	thermospermine synthase ACAULIS5-like [Manihot esculenta]	0.161087	0.00363114	0.00850886	0.0752759	0.0247568	1.03604	0.00908392	0.0450795	0.0324761	0.0342152	0.0456229	0	0	0	0.101351
Manes_15G028000	Xylem	ACL5	thermospermine synthase ACAULIS5-like [Manihot esculenta]	0.0324782	0.00828842	0	0.0079904	0.00321353	1.22806	0.00544686	0.00451471	0.0106974	0.0270818	0.0699929	0	0	0	0
Manes_16G084600	Xylem	ACL5	thermospermine synthase ACAULIS5 [Manihot esculenta]	0.0855102	0.0203017	0.00416397	0.0337459	0.00256049	1.87831	0.00109088	0.00308491	0.00696419	0.0401508	0.0812756	0	0	0	0
Manes_04G104100	Xylem	NIP6-1	aquaporin NIP6-1 [Manihot esculenta]	0	0.00398186	0.00101235	0	0	0.0185928	0.0041742	0	0	0	0.0101061	0	0	0	0
Manes_18G087300	Xylem	PIN6	auxin efflux carrier component 6 [Manihot esculenta]	0.000782483	0.00177887	0.00412882	0.0159103	0.00101869	0.60218	0.000889392	0.00243163	0.00985357	0.0316857	0	0.0324528	0	0	0
Manes_03G059200	Xylem	ATHB-8	homeobox-leucine zipper protein ATHB-8-like isoform X1 [Manihot esculenta]	0.133774	0.0188819	0.0307779	0.053804	0.0476902	0.570029	0.0409336	0.0537929	0.0397949	0.360835	0.152739	0.0289606	0.430939	0.0505756	0
Manes_09G095700	Xylem	LHW	transcription factor LHW-like isoform X2 [Manihot esculenta]	0.410323	0.270781	0.27904	0.171798	0.530738	0.653233	0.238723	0.334665	0.124116	0.742425	0.316144	0.140628	0.100421	0.411144	0.228329
Manes_02G191900	Xylem	NAC030	NAC domain-containing protein 30 [Manihot esculenta]	0	0	0	0	0	0.216598	0.00102766	0	0.0017829	0	0	0.0158128	0.0317587	0	0
Manes_18G100800	Xylem	NAC030	NAC domain-containing protein 30-like [Manihot esculenta]	0.000883933	0	0	0	0	0.0524182	0	0.0045973	0	0	0	0	0	0	0
Manes_06G123900	Xylem	NAC083	NAC domain-containing protein 83-like [Manihot esculenta]	0	0	0	0	0	0.0957747	0	0	0	0	0	0	0	0.108717	0
Manes_11G100100	Xylem	NAC104	NAC domain-containing protein 104 [Manihot esculenta]	0.235396	0	0.00178649	0.0068067	0.0172453	0.0787105	0	0.0114905	0.00188166	0.0525177	0.0103548	0.00427769	0	0.0303379	0
Manes_12G156800	Xylem	NAC104	NAC domain-containing protein 104-like [Manihot esculenta]	0	0	0	0.00470056	0	0.0638246	0	0	0	0	0	0	0	0	0
Manes_03G074600	Xylem	FLA12	fasciclin-like arabinogalactan protein 12 [Manihot esculenta]	0	0	0	0	0	0.00272532	0	0	0	0	0	0	0	0	0
Manes_11G143700	Xylem	FLA12	fasciclin-like arabinogalactan protein 12 [Manihot esculenta]	0	0	0	0	0	0.00666488	0	0	0	0	0	0	0	0	0
Manes_11G056700	Xylem	AHP6	pseudo histidine-containing phosphotransfer protein 6-like [Manihot esculenta]	0	0	0	0	0.00320298	0.00412782	0	0	0	0	0	0	0	0	0
Manes_18G015400	Xylem	ARF5	auxin response factor 5 [Manihot esculenta]	0.0953605	0.0230585	0.00718064	0.0721356	0.00957577	0.601727	0.00340564	0.0347616	0.0289664	0.174921	0.100179	0.0391272	0.0327626	0.118692	0
Manes_08G007800	Xylem	LOG3	cytokinin riboside 5'-monophosphate phosphoribohydrolase LOG3-like isoform X1 [Hevea brasiliensis]	0.134607	0.0107324	0.0179867	0.0525374	0.0151181	0.462102	0.162215	0.0476445	0.0355213	0.0404525	0.0571168	0.030362	0	0.0840177	0
Manes_09G068100	Xylem	LOG3	cytokinin riboside 5'-monophosphate phosphoribohydrolase LOG3 [Manihot esculenta]	0.0329212	0.000801986	0.00674969	0.0139362	0.0041504	0.0352015	0	0.00448849	0.00709035	0	0.00525854	0.0151548	0	0	0
Manes_01G264100	Xylem	GA20OX2	gibberellin 20 oxidase 2-like [Manihot esculenta]	0	0	0	0	0	0.00262767	0	0	0	0	0	0	0	0	0
Manes_16G042100	Tracheary element	CESA8	cellulose synthase A catalytic subunit 8 [UDP-forming] [Manihot esculenta]	0.00533063	0.00578436	0.00930662	0.0206874	0.00206827	0.201055	0	0.00393134	0.0337873	0	0.0029266	0.0233483	0.0303152	0	0
Manes_02G058200	Tracheary element	COBL4	COBRA-like protein 4 [Hevea brasiliensis]	0.000883933	0	0.00203446	0.000684522	0.00133478	0.0441054	0.00100413	0	0	0	0.00279538	0	0	0.0127497	0
Manes_06G082400	Tracheary element	COBL4	COBRA-like protein 4 [Manihot esculenta]	0.00344459	0.00419837	0	0.000768065	0	0.0242301	0.00437336	0	0.00138094	0.0151727	0	0	0	0	0
Manes_14G087800	Tracheary element	COBL4	COBRA-like protein 4 isoform X1 [Manihot esculenta]	0.015359	0.00797229	0.0172069	0.064751	0.0176138	0.0324492	0.00370976	0.00755548	0.0149869	0	0.00771807	0	0	0	0
Manes_06G108300	Phloem	RFS	galactinol--sucrose galactosyltransferase-like [Manihot esculenta]	0.00645658	0.00227384	0.00242309	0.00406278	0.00369091	0.000561392	0.0020998	0.00649507	0	0	0	0	0.0601251	0	0
Manes_15G025700	Phloem	FAF3	protein FANTASTIC FOUR 3-like [Manihot esculenta]	0.00269465	0	0.00180259	0.00692966	0	0.0313055	0.00125345	0	0.0114402	0	0.0311497	0.00456397	0.0734182	0	0
Manes_06G105100	Phloem	DOF5.6	dof zinc finger protein DOF5.6 [Manihot esculenta]	0.00173326	0.0118199	0.00027093	0	0.00211012	0.18385	0	0.0073738	0	0.0279991	0.00183018	0	0.0059664	0.00889403	0
Manes_14G065600	Phloem	DOF5.6	dof zinc finger protein DOF5.6-like isoform X1 [Manihot esculenta]	0.00927781	0.0101372	0.000612802	0.000308546	0.0270242	0.83856	0	0.0142104	0.0165058	0.0191069	0.0441849	0.0759047	0.0414575	0	0
Manes_03G111600	Phloem	DOF5.1	dof zinc finger protein DOF5.1-like, partial [Manihot esculenta]	0	0.00408948	0	0	0	0.0339369	0	0	0.0212693	0	0	0	0	0	0
Manes_12G096300	Phloem	DOF5.3	dof zinc finger protein DOF1.1-like [Manihot esculenta]	0.00151954	0.00146768	0.0012106	0.017756	0.002866	0.654952	0.00193751	0.00537732	0.0143924	0.0185477	0.0636636	0.0455179	0.16628	0	0.102297
Manes_13G129100	Phloem	DOF5.3	dof zinc finger protein DOF1.1-like isoform X1 [Manihot esculenta]	0.0163484	0.00427724	0.00310209	0.0129473	0.00746721	1.13019	0.00350175	0.0113552	0.0236339	0.00942092	0.0117302	0.166753	0.1091	0	0
Manes_S111000	Phloem	PP2A1	protein PHLOEM PROTEIN 2-LIKE A1-like [Manihot esculenta]	0	0	0	0.00501504	0	0.00563929	0	0	0	0	0	0	0	0	0
Manes_14G047600	Phloem	SWEET12	bidirectional sugar transporter SWEET12-like [Manihot esculenta]	0	0	0	0	0	0.0144929	0	0	0	0	0	0	0	0	0
Manes_09G031600	Phloem	FTIP1	FT-interacting protein 1 [Manihot esculenta]	0	0	0	0.00159685	0	0.0336658	0	0	0	0	0	0.00451477	0	0	0
Manes_17G109500	Sieve element	SEOB	protein SIEVE ELEMENT OCCLUSION B-like [Manihot esculenta]	0	0	0.00404916	0	0.000575559	0.0110783	0.00742377	0.00133329	0	0	0	0	2.0881	0	0
Manes_18G099400	Phloem companion cell	SUC2	sucrose transport protein SUC2-like [Manihot esculenta]	0.570464	0.359025	0.0841819	0.163616	0.392509	0.982455	0.0914269	0.577417	0.187642	0.166442	1.56487	0.0415459	0.13571	0.570607	0.0509848
Manes_06G009700	Phloem companion cell	NAKR2	protein SODIUM POTASSIUM ROOT DEFECTIVE 1-like [Manihot esculenta]	0	0.0802909	0	0.000998708	0	0.00576145	0.0140357	0.00541283	0.0112543	0	0.0085934	0	0	0	0
Manes_01G193500	Phloem companion cell	ALA3	phospholipid-transporting ATPase 3-like [Manihot esculenta]	0.169955	1.22721	0.17786	0.144936	0.244137	0.376249	0.579175	0.35126	0.0912752	0.91398	1.02487	0.132682	0.241011	0.115485	0.424609
Manes_15G175300	Phloem companion cell	AHA11	plasma membrane ATPase 3-like isoform X1 [Manihot esculenta]	0.0324697	0.0481472	0.077123	0.0358321	0.0353476	0.0226357	0.015903	0.0545383	0.0434742	0.0143232	0.0737508	0.0304396	0.0473014	0	0
Manes_10G121800	Bundle sheath	GT2	anthocyanidin 3-O-glucosyltransferase 2 [Manihot esculenta]	1.51461	2.58219	0.804843	0.703142	1.40935	1.04	1.88163	4.55718	0.61468	2.3016	0.987726	0.247522	1.02603	2.17338	0.0516523
Manes_04G133900	Bundle sheath	NADP-ME4	NADP-dependent malic enzyme-like [Manihot esculenta]	2.29876	3.93977	1.99453	1.86416	2.68886	2.88524	2.83174	3.80133	1.69956	4.07385	4.22556	1.37776	2.99042	2.57033	1.45317
Manes_08G165800	Bundle sheath	SCR	protein SCARECROW [Manihot esculenta]	0.303046	0.278112	0.283531	0.27189	0.280888	0.0497905	0.0173009	0.111847	0.403426	0.314568	0.106431	0.708048	0.0079041	0.198308	0
Manes_09G119400	Bundle sheath	SCR	protein SCARECROW-like [Manihot esculenta]	0.183407	0.121045	0.157492	0.192292	0.185368	0.042616	0.0294242	0.0652011	0.285315	0.428573	0.11003	0.315249	0	0.16635	0
Manes_12G034000	Bundle sheath	SCR	protein SCARECROW-like [Manihot esculenta]	0.000421159	0.00175913	0.00129653	0	0.00209613	0	0	0.00826818	0	0	0	0	0	0	0
Manes_08G071100	Bundle sheath	SCL23	scarecrow-like protein 23 [Manihot esculenta]	0.00527475	0.0243006	0.00604427	0.00814003	0.00997564	0	0.0195495	0.00892758	0.00380758	0	0.0122784	0.00217872	0	0	0
Manes_03G005700	Bundle sheath	TAF10	transcription initiation factor TFIID subunit 10 [Manihot esculenta]	0.320818	0.255012	0.330967	0.325952	0.281671	0.276549	0.363727	0.219362	0.35258	0.288608	0.317882	0.52967	0.458891	0.382962	0.749436
Manes_06G157200	Epidermal	SPCH	transcription factor SPEECHLESS-like [Manihot esculenta]	0.00198172	0.039893	0	0	0	0	0	0	0.00387843	0	0	0	0	0	0
Manes_14G018700	Epidermal	SPCH	transcription factor SPEECHLESS-like [Manihot esculenta]	0	0.0292173	0.000253267	0.00909435	0.000592638	0.000891417	0.000756508	0	0.0176575	0.0274335	0	0	0	0	0
Manes_15G023600	Epidermal	MUTE	transcription factor MUTE-like [Manihot esculenta]	0	0.0012735	0	0	0	0	0	0	0	0	0	0	0	0	0
Manes_03G184300	Epidermal	MUTE	transcription factor MUTE [Manihot esculenta]	0	0	0.000549747	0	0	0	0.000894316	0	0	0.0137864	0	0	0	0	0
Manes_12G075600	Epidermal	HDG2	homeobox-leucine zipper protein HDG2-like isoform X1 [Manihot esculenta]	0.0283164	1.39551	0.0365139	0.224558	0.0676775	0.0733982	0.0606392	0.0492053	0.264243	0.271156	0.0137354	0.144371	0.149745	0.0248227	0.104625
Manes_13G071000	Epidermal	HDG2	homeobox-leucine zipper protein HDG2-like [Manihot esculenta]	0.0223987	0.735315	0.0182249	0.0972968	0.0430373	0.0275602	0.00680858	0.0171627	0.139185	0.0949943	0.0250699	0.0850674	0.0222311	0	0
Manes_16G087600	Epidermal	FDH	3-ketoacyl-CoA synthase 10 [Manihot esculenta]	0.0167008	0.692287	0.00591757	0.0466516	0.0436059	0.0357389	0.0299306	0.0106978	0.11646	0.063953	0.0272214	0.0288639	0	0	0
Manes_13G011400	Epidermal	LTPG1	non-specific lipid transfer protein GPI-anchored 1-like isoform X2 [Manihot esculenta]	0.0994016	4.94855	0.0778511	0.427189	0.492287	0.140676	0.661818	0.357735	0.533436	0.163154	0.0880586	1.05194	0.0288407	0.372346	0.112983
Manes_05G017600	Epidermal	KCS1	3-ketoacyl-CoA synthase 1-like [Manihot esculenta]	0.0339885	0.225748	0.050031	0.0516541	0.146663	0.0740682	0.0247997	0.0783714	0.0318522	0.19266	0.0296732	0.0339826	0	0.0546618	0.0441256
Manes_15G035000	Epidermal	KCS20	3-ketoacyl-CoA synthase 20-like [Manihot esculenta]	0.00350847	0.358584	0	0.0149425	0.0195256	0.00142181	0.00479443	0.00186536	0.0348787	0.01997	0.00969621	0.0659187	0	0.0142942	0
Manes_15G034900	Epidermal	KCS20	3-ketoacyl-CoA synthase 20-like [Manihot esculenta]	0.000732506	0.327326	0.00950015	0.0162736	0.0235129	0.00397416	0.0190114	0.0093392	0.0215468	0.0356687	0.0286518	0.0218181	0	0	0
Manes_03G170600	Epidermal	KCS20	3-ketoacyl-CoA synthase 11-like [Manihot esculenta]	0.00507829	0.523123	0.00486288	0.0165045	0.0375542	0.0136377	0.0195164	0.0163108	0.023998	0	0.0156112	0.00507268	0	0	0.146446
Manes_01G128300	Epidermal	PDF1	protodermal factor 1-like [Manihot esculenta]	0.105131	10.775	0.159944	0.637269	0.161848	0.276797	0.418227	0.122091	1.3561	0.812417	0.321912	1.4545	0.24045	0.198455	0.433327
Manes_16G011100	Epidermal	PDF2	homeobox-leucine zipper protein MERISTEM L1-like [Manihot esculenta]	0	0.00187577	0	0	0	0	0	0	0	0	0	0	0	0	0
Manes_01G274900	Epidermal	CER1	protein ECERIFERUM 1-like [Manihot esculenta]	0.000968856	0.203502	0.0243085	0.0147754	0.0120204	0.00602993	0.00888249	0.0166515	0.0726036	0	0.014745	0.0818478	0.0134426	0	0
Manes_05G060000	Epidermal	CER1	protein ECERIFERUM 1-like [Manihot esculenta]	0.00612511	0.516448	0.00359306	0.0160196	0.0188228	0.0160001	0.00999631	0.00297843	0.0935704	0.0276731	0.020697	0.0905595	0	0	0
Manes_18G097700	Guard cell	EPF2	protein EPIDERMAL PATTERNING FACTOR 2 [Manihot esculenta]	0.00199011	0.613669	0.00356258	0.20665	0.0141448	0.00740203	0.028628	0.0089369	0.0526428	0.279084	0.0145583	0.0237816	0	0.00978176	0
Manes_11G057100	Guard cell	TMM	protein TOO MANY MOUTHS [Manihot esculenta]	0.00239076	0.206807	0.00821474	0.0238526	0.0184521	0	0.00418617	0.00297231	0.0396607	0	0	0.0246584	0	0	0
Manes_17G013900	Guard cell	ALMT12	aluminum-activated malate transporter 12-like [Manihot esculenta]	0.00158642	0.0174937	0	0	0	0	0.00701188	0	0	0	0	0	0	0	0
Manes_08G151100	Guard cell	MYB60	myb-related protein 306-like isoform X2 [Manihot esculenta]	0.0032649	0.0791874	0.000446688	0.00276077	0.0229816	0.000804426	0.0568075	0	0.00102564	0.0073602	0	0.00134313	0	0	0
Manes_09G135700	Guard cell	MYB60	myb-related protein 306-like [Manihot esculenta]	0.00116105	0.102355	0.00216787	0.0101123	0	0	0.0450673	0.0260693	0	0	0.011974	0.00494831	0	0	0
Manes_06G125900	Guard cell	SCRM	transcription factor ICE1-like [Manihot esculenta]	0.0869039	0.342795	0.037997	0.130265	0.146326	0.0449132	0.0369866	0.102734	0.202148	0.184929	0.00559935	0.142607	0.0243372	0.0760022	0.131758

## Sheet: Supplemental Table S4
Supplemental Table S4. All identified DEGs in different cell clusters.
Target_Cluster	Gene ID	Gene Name	Target_Cluster_mean	Other_Cluster_mean	Log2FC	Pvalue	Qvalue	Symbol	Description	KEGG_A_class	KEGG_B_class	Pathway	K_ID	GO Component	GO Function	GO Process
0	Manes_09G161800	AHP1	1.38252	0.225679	2.61495	0	0	AHP1	histidine-containing phosphotransfer protein 1-like [Manihot esculenta]	Environmental Information Processing	Signal transduction	ko04075//Plant hormone signal transduction	K14490	GO:0043231//intracellular membrane-bounded organelle;GO:0044444//cytoplasmic part	GO:0004871//signal transducer activity;GO:0016628//oxidoreductase activity, acting on the CH-CH group of donors, NAD or NADP as acceptor;GO:0019901//protein kinase binding	GO:0006796//phosphate-containing compound metabolic process;GO:0006820//anion transport;GO:0009755//hormone-mediated signaling pathway;GO:0009845//seed germination;GO:0009966//regulation of signal transduction;GO:0030001//metal ion transport;GO:0035556//intracellular signal transduction;GO:0040007//growth;GO:0044710//single-organism metabolic process;GO:0048229//gametophyte development;GO:0080090…
0	Manes_01G174400	Manes_01G174400	51.8823	13.1766	1.97727	0	0	--	metallothionein-like protein type 2 [Manihot esculenta]	-	-	-	-	-	-	-
0	Manes_16G096200	ABP19A	8.08778	2.59337	1.64092	0	0	ABP19A	auxin-binding protein ABP19a-like [Manihot esculenta]	-	-	-	-	GO:0005576//extracellular region;GO:0005618//cell wall;GO:0043231//intracellular membrane-bounded organelle	GO:0016616//oxidoreductase activity, acting on the CH-OH group of donors, NAD or NADP as acceptor;GO:0016623//oxidoreductase activity, acting on the aldehyde or oxo group of donors, oxygen as acceptor;GO:0046914//transition metal ion binding;GO:0048037//cofactor binding	GO:0001906//cell killing;GO:0006091//generation of precursor metabolites and energy;GO:0006801//superoxide metabolic process;GO:0006873//cellular ion homeostasis;GO:0009620//response to fungus;GO:0009755//hormone-mediated signaling pathway;GO:0009886//post-embryonic morphogenesis;GO:0019852//L-ascorbic acid metabolic process;GO:0030001//metal ion transport;GO:0042350//GDP-L-fucose biosynthetic pr…
0	Manes_15G067700	VTC2	8.197	2.96265	1.46821	0	0	VTC2	GDP-L-galactose phosphorylase 1-like [Manihot esculenta]	Metabolism;Metabolism;Metabolism	Global and overview maps;Global and overview maps;Carbohydrate metabolism	ko01100//Metabolic pathways;ko01110//Biosynthesis of secondary metabolites;ko00053//Ascorbate and aldarate metabolism	K14190;K14190;K14190	GO:0043231//intracellular membrane-bounded organelle	GO:0004645//phosphorylase activity;GO:0008905//mannose-phosphate guanylyltransferase activity;GO:0035251//UDP-glucosyltransferase activity	GO:0000302//response to reactive oxygen species;GO:0001101//response to acid chemical;GO:0006605//protein targeting;GO:0006972//hyperosmotic response;GO:0009617//response to bacterium;GO:0009694//jasmonic acid metabolic process;GO:0009755//hormone-mediated signaling pathway;GO:0019852//L-ascorbic acid metabolic process;GO:0043067//regulation of programmed cell death
0	Manes_16G123200	At4g00165	29.5106	11.0375	1.41883	0	0	At4g00165	14 kDa proline-rich protein DC2.15-like [Manihot esculenta]	-	-	-	-	GO:0044434//chloroplast part	GO:0005488//binding;GO:0016787//hydrolase activity	GO:0006631//fatty acid metabolic process;GO:0007275//multicellular organism development;GO:0019538//protein metabolic process;GO:0044765//single-organism transport
0	Manes_08G135500	PSBW	18.7536	8.97931	1.06249	0	0	PSBW	photosystem II reaction center W protein, chloroplastic-like [Manihot esculenta]	Metabolism	Energy metabolism	ko00195//Photosynthesis	K02721	GO:0009521//photosystem;GO:0044434//chloroplast part	-	GO:0006996//organelle organization;GO:0016072//rRNA metabolic process;GO:0042548//regulation of photosynthesis, light reaction;GO:0043623//cellular protein complex assembly
0	Manes_16G113000	BHLH68	1.08102	0.154117	2.81029	6.89049e-297	2.27613e-292	BHLH68	transcription factor bHLH68 [Manihot esculenta]	-	-	-	-	-	GO:0005515//protein binding	GO:0010467//gene expression
0	Manes_01G108300	Manes_01G108300	1.02677	0.194033	2.40375	2.61303e-293	8.63163e-289	--	PREDICTED: LuxR [Prunus dulcis]	-	-	-	-	-	-	-
0	Manes_01G175700	CAB-151	16.738	7.70798	1.1187	3.08654e-283	1.01958e-278	CAB-151	chlorophyll a-b binding protein 151, chloroplastic isoform X2 [Manihot esculenta]	Metabolism;Metabolism	Global and overview maps;Energy metabolism	ko01100//Metabolic pathways;ko00196//Photosynthesis - antenna proteins	K08913;K08913	GO:0009521//photosystem;GO:0009526//plastid envelope;GO:0031090//organelle membrane;GO:0031224//intrinsic component of membrane;GO:0031976//plastid thylakoid;GO:0044434//chloroplast part	GO:0043169//cation binding;GO:0046906//tetrapyrrole binding	GO:0006091//generation of precursor metabolites and energy;GO:0006464//cellular protein modification process;GO:0009414//response to water deprivation;GO:0009639//response to red or far red light;GO:0009642//response to light intensity;GO:0016072//rRNA metabolic process;GO:0034285//response to disaccharide;GO:0043269//regulation of ion transport
0	Manes_05G130500	CAT2	4.55529	1.55246	1.55298	1.7239e-270	5.69456e-266	CAT2	catalase isozyme 2-like [Manihot esculenta]	Metabolism;Metabolism;Metabolism;Environmental Information Processing;Cellular Processes;Metabolism;Metabolism	Global and overview maps;Global and overview maps;Global and overview maps;Signal transduction;Transport and catabolism;Carbohydrate metabolism;Amino acid metabolism	ko01100//Metabolic pathways;ko01110//Biosynthesis of secondary metabolites;ko01200//Carbon metabolism;ko04016//MAPK signaling pathway - plant;ko04146//Peroxisome;ko00630//Glyoxylate and dicarboxylate metabolism;ko00380//Tryptophan metabolism	K03781;K03781;K03781;K03781;K03781;K03781;K03781	GO:0005774//vacuolar membrane;GO:0005777//peroxisome;GO:0005840//ribosome;GO:0009526//plastid envelope;GO:0030312//external encapsulating structure;GO:0031224//intrinsic component of membrane	GO:0004601//peroxidase activity;GO:0046906//tetrapyrrole binding;GO:0046914//transition metal ion binding;GO:0046943//carboxylic acid transmembrane transporter activity	GO:0000302//response to reactive oxygen species;GO:0001101//response to acid chemical;GO:0006073//cellular glucan metabolic process;GO:0006625//protein targeting to peroxisome;GO:0009062//fatty acid catabolic process;GO:0009267//cellular response to starvation;GO:0009648//photoperiodism;GO:0010038//response to metal ion;GO:0016265//death;GO:0019725//cellular homeostasis;GO:0042743//hydrogen perox…
0	Manes_08G091700	LHCB4.1	28.8782	14.3839	1.00553	2.81386e-267	9.29504e-263	LHCB4.1	chlorophyll a-b binding protein CP29.1, chloroplastic [Manihot esculenta]	Metabolism;Metabolism	Global and overview maps;Energy metabolism	ko01100//Metabolic pathways;ko00196//Photosynthesis - antenna proteins	K08915;K08915	GO:0009521//photosystem;GO:0009526//plastid envelope;GO:0030076//light-harvesting complex;GO:0031224//intrinsic component of membrane;GO:0031976//plastid thylakoid;GO:0044434//chloroplast part	GO:0043169//cation binding;GO:0046906//tetrapyrrole binding	GO:0000097//sulfur amino acid biosynthetic process;GO:0006091//generation of precursor metabolites and energy;GO:0009639//response to red or far red light;GO:0009642//response to light intensity;GO:0009725//response to hormone;GO:0016072//rRNA metabolic process;GO:0031399//regulation of protein modification process;GO:0034285//response to disaccharide;GO:0043269//regulation of ion transport
0	Manes_09G185900	Manes_09G185900	0.859181	0.211364	2.02323	6.15453e-267	2.03302e-262	--	Humj1 family protein [Populus alba]	-	-	-	-	-	-	-
0	Manes_01G218200	BGLU11	0.987161	0.194195	2.34578	2.42205e-258	8.00075e-254	BGLU11	beta-glucosidase 11-like [Hevea brasiliensis]	-	-	-	-	GO:0043231//intracellular membrane-bounded organelle	GO:0015926//glucosidase activity	GO:0009608//response to symbiont;GO:0009812//flavonoid metabolic process;GO:0044238//primary metabolic process
0	Manes_07G104600	LHCA1	16.4531	8.15674	1.0123	2.13298e-256	7.04588e-252	LHCA1	chlorophyll a-b binding protein 6, chloroplastic-like [Manihot esculenta]	Metabolism;Metabolism	Global and overview maps;Energy metabolism	ko01100//Metabolic pathways;ko00196//Photosynthesis - antenna proteins	K08907;K08907	GO:0009521//photosystem;GO:0009526//plastid envelope;GO:0031224//intrinsic component of membrane;GO:0031976//plastid thylakoid;GO:0044434//chloroplast part	GO:0043169//cation binding;GO:0046906//tetrapyrrole binding	GO:0006464//cellular protein modification process;GO:0009639//response to red or far red light;GO:0009642//response to light intensity;GO:0009765//photosynthesis, light harvesting;GO:0016072//rRNA metabolic process;GO:0034285//response to disaccharide;GO:0043269//regulation of ion transport
0	Manes_S022000	HIPP07	3.9373	1.63656	1.26654	1.15877e-251	3.82776e-247	HIPP07	heavy metal-associated isoprenylated plant protein 7-like [Manihot esculenta]	-	-	-	-	GO:0044464//cell part	GO:0043169//cation binding	-
0	Manes_06G046800	TPRP-F1	4.3451	1.86568	1.21969	1.10647e-247	3.65501e-243	TPRP-F1	repetitive proline-rich cell wall protein 1 isoform X1 [Manihot esculenta]	-	-	-	-	GO:0005576//extracellular region;GO:0005911//cell-cell junction;GO:0044434//chloroplast part	GO:0005488//binding;GO:0016787//hydrolase activity	-
0	Manes_11G158200	At5g22580	10.8147	4.60551	1.23157	3.37558e-233	1.11506e-228	At5g22580	stress-response A/B barrel domain-containing protein At5g22580-like [Manihot esculenta]	-	-	-	-	GO:0009536//plastid	GO:0043169//cation binding	GO:0050896//response to stimulus
0	Manes_08G012800	TIP1-1	7.81129	3.88438	1.00788	3.56591e-233	1.17793e-228	TIP1-1	aquaporin TIP1-1 [Manihot esculenta]	-	-	-	-	-	-	-
0	Manes_14G134800	PSAK	10.2497	4.93204	1.05533	2.77897e-229	9.17976e-225	PSAK	photosystem I reaction center subunit psaK, chloroplastic [Manihot esculenta]	Metabolism	Energy metabolism	ko00195//Photosynthesis	K02698	GO:0009521//photosystem;GO:0031224//intrinsic component of membrane;GO:0031976//plastid thylakoid;GO:0044434//chloroplast part	GO:0046906//tetrapyrrole binding	GO:0000097//sulfur amino acid biosynthetic process;GO:0006873//cellular ion homeostasis;GO:0030001//metal ion transport
0	Manes_05G084800	psbW	6.08978	2.60414	1.22558	2.48086e-227	8.19502e-223	psbW	photosystem II reaction center W protein, chloroplastic-like [Manihot esculenta]	Metabolism	Energy metabolism	ko00195//Photosynthesis	K02721	GO:0009521//photosystem;GO:0044434//chloroplast part	-	GO:0006996//organelle organization;GO:0016072//rRNA metabolic process;GO:0042548//regulation of photosynthesis, light reaction;GO:0043623//cellular protein complex assembly
0	Manes_01G175600	CAB-151	16.5464	7.95909	1.05584	1.73222e-225	5.72203e-221	CAB-151	chlorophyll a-b binding protein 151, chloroplastic isoform X1 [Manihot esculenta]	Metabolism;Metabolism	Global and overview maps;Energy metabolism	ko01100//Metabolic pathways;ko00196//Photosynthesis - antenna proteins	K08913;K08913	GO:0009521//photosystem;GO:0009526//plastid envelope;GO:0031090//organelle membrane;GO:0031224//intrinsic component of membrane;GO:0031976//plastid thylakoid;GO:0044434//chloroplast part	GO:0043169//cation binding;GO:0046906//tetrapyrrole binding	GO:0006091//generation of precursor metabolites and energy;GO:0006464//cellular protein modification process;GO:0009414//response to water deprivation;GO:0009639//response to red or far red light;GO:0009642//response to light intensity;GO:0016072//rRNA metabolic process;GO:0034285//response to disaccharide;GO:0043269//regulation of ion transport
0	Manes_01G174200	Manes_01G174200	30.0909	13.6335	1.14218	9.67374e-224	3.19553e-219	--	metallothionein-like protein type 2 [Manihot esculenta]	-	-	-	-	-	-	-
0	Manes_05G015700	CURT1B	8.31822	4.15692	1.00076	5.05303e-221	1.66917e-216	CURT1B	protein CURVATURE THYLAKOID 1B, chloroplastic-like [Manihot esculenta]	-	-	-	-	GO:0000229//cytoplasmic chromosome;GO:0009522//photosystem I;GO:0009526//plastid envelope;GO:0031976//plastid thylakoid;GO:0044434//chloroplast part	GO:0003676//nucleic acid binding	GO:0001101//response to acid chemical;GO:0006739//NADP metabolic process;GO:0009668//plastid membrane organization;GO:0009767//photosynthetic electron transport chain;GO:0016072//rRNA metabolic process;GO:0031399//regulation of protein modification process;GO:0043623//cellular protein complex assembly
0	Manes_01G268700	At4g00165	0.936034	0.214035	2.12871	6.73607e-210	2.22513e-205	At4g00165	HMW glutenin [Trema orientale]	-	-	-	-	GO:0044434//chloroplast part	GO:0005488//binding	GO:0006631//fatty acid metabolic process;GO:0007275//multicellular organism development;GO:0044765//single-organism transport
0	Manes_09G050500	Os04g0179200	0.629271	0.136802	2.20159	1.86207e-205	6.15096e-201	Os04g0179200	secoisolariciresinol dehydrogenase-like [Manihot esculenta]	-	-	-	-	-	GO:0033764//steroid dehydrogenase activity, acting on the CH-OH group of donors, NAD or NADP as acceptor	GO:0044710//single-organism metabolic process
0	Manes_17G058800	Manes_17G058800	1.05936	0.189723	2.48122	3.58254e-204	1.18342e-199	--	transcription regulators protein [Gossypium australe]	-	-	-	-	-	-	-
0	Manes_17G047300	DOF1.4	0.563691	0.13808	2.0294	3.1552e-200	1.04226e-195	DOF1.4	dof zinc finger protein DOF1.4-like [Manihot esculenta]	-	-	-	-	-	-	GO:0010468//regulation of gene expression
0	Manes_04G000900	PSAO	13.8566	6.91547	1.00267	4.67443e-200	1.5441e-195	PSAO	photosystem I subunit O [Manihot esculenta]	Metabolism	Energy metabolism	ko00195//Photosynthesis	K14332	GO:0009521//photosystem;GO:0031224//intrinsic component of membrane;GO:0044434//chloroplast part	GO:0005488//binding	GO:0000097//sulfur amino acid biosynthetic process;GO:0006739//NADP metabolic process;GO:0006873//cellular ion homeostasis;GO:0006996//organelle organization;GO:0009765//photosynthesis, light harvesting;GO:0016072//rRNA metabolic process;GO:0022900//electron transport chain;GO:0030001//metal ion transport;GO:0031399//regulation of protein modification process;GO:0043623//cellular protein complex …
0	Manes_15G089900	DAAT	0.527771	0.0956321	2.46435	3.98668e-199	1.31692e-194	DAAT	D-amino-acid transaminase, chloroplastic-like isoform X1 [Manihot esculenta]	Metabolism	Metabolism of cofactors and vitamins	ko00790//Folate biosynthesis	K18482	GO:0009536//plastid	GO:0008483//transaminase activity;GO:0016829//lyase activity	GO:0008652//cellular amino acid biosynthetic process;GO:0019438//aromatic compound biosynthetic process;GO:1901362//organic cyclic compound biosynthetic process
0	Manes_15G104400	Manes_15G104400	0.757778	0.186207	2.02486	2.70392e-198	8.93187e-194	--	Transmembrane protein [Trema orientale]	-	-	-	-	-	-	-
0	Manes_09G185600	LRR1	0.731476	0.182107	2.00603	6.34436e-194	2.09573e-189	LRR1	leucine-rich repeat protein 1-like [Manihot esculenta]	-	-	-	-	-	GO:0016628//oxidoreductase activity, acting on the CH-CH group of donors, NAD or NADP as acceptor	GO:0006090//pyruvate metabolic process;GO:0006796//phosphate-containing compound metabolic process;GO:0006970//response to osmotic stress;GO:0006996//organelle organization;GO:0009814//defense response, incompatible interaction;GO:0010038//response to metal ion;GO:0033554//cellular response to stress;GO:0042044//fluid transport;GO:0042743//hydrogen peroxide metabolic process;GO:0050794//regulatio…
0	Manes_09G031400	PGIP	0.975786	0.251592	1.95548	5.44263e-190	1.79787e-185	PGIP	polygalacturonase inhibitor-like [Manihot esculenta]	-	-	-	-	-	-	-
0	Manes_08G103100	Manes_08G103100	0.791736	0.246479	1.68356	6.35921e-188	2.10064e-183	--	Humj1 family protein [Populus alba]	-	-	-	-	-	-	-
0	Manes_12G156000	PSAN	6.31058	2.93515	1.10434	2.74665e-187	9.07301e-183	PSAN	photosystem I reaction center subunit N, chloroplastic [Manihot esculenta]	Metabolism	Energy metabolism	ko00195//Photosynthesis	K02701	GO:0009521//photosystem;GO:0031978//plastid thylakoid lumen;GO:0044434//chloroplast part	GO:0005515//protein binding	GO:0000097//sulfur amino acid biosynthetic process;GO:0006739//NADP metabolic process;GO:0009767//photosynthetic electron transport chain;GO:0031399//regulation of protein modification process
0	Manes_12G011200	CAB7	5.05056	2.41015	1.06732	8.91865e-183	2.9461e-178	CAB7	chlorophyll a-b binding protein, chloroplastic [Manihot esculenta]	Metabolism;Metabolism	Global and overview maps;Energy metabolism	ko01100//Metabolic pathways;ko00196//Photosynthesis - antenna proteins	K08908;K08908	GO:0009521//photosystem;GO:0031224//intrinsic component of membrane;GO:0031976//plastid thylakoid;GO:0044434//chloroplast part	GO:0043169//cation binding;GO:0046906//tetrapyrrole binding	GO:0006091//generation of precursor metabolites and energy;GO:0006139//nucleobase-containing compound metabolic process;GO:0006464//cellular protein modification process;GO:0006796//phosphate-containing compound metabolic process;GO:0006812//cation transport;GO:0019637//organophosphate metabolic process;GO:0043436//oxoacid metabolic process;GO:0044249//cellular biosynthetic process;GO:0044711//si…
0	Manes_15G089800	DAAT	0.493675	0.0966097	2.35332	1.32608e-174	4.38044e-170	DAAT	D-amino-acid transaminase, chloroplastic-like isoform X1 [Manihot esculenta]	Metabolism	Metabolism of cofactors and vitamins	ko00790//Folate biosynthesis	K18482	GO:0009536//plastid	GO:0008483//transaminase activity;GO:0016829//lyase activity	GO:0008652//cellular amino acid biosynthetic process;GO:0019438//aromatic compound biosynthetic process;GO:1901362//organic cyclic compound biosynthetic process
0	Manes_06G091400	lhcA-P4	6.42146	3.10271	1.04937	6.64426e-173	2.1948e-168	lhcA-P4	chlorophyll a-b binding protein P4, chloroplastic-like [Manihot esculenta]	Metabolism;Metabolism	Global and overview maps;Energy metabolism	ko01100//Metabolic pathways;ko00196//Photosynthesis - antenna proteins	K08910;K08910	GO:0009521//photosystem;GO:0009526//plastid envelope;GO:0031224//intrinsic component of membrane;GO:0031976//plastid thylakoid;GO:0044434//chloroplast part	GO:0043169//cation binding;GO:0046906//tetrapyrrole binding	GO:0000097//sulfur amino acid biosynthetic process;GO:0006091//generation of precursor metabolites and energy;GO:0006464//cellular protein modification process;GO:0006873//cellular ion homeostasis;GO:0030001//metal ion transport
0	Manes_15G167500	BCA1	9.0937	3.95333	1.2018	7.83965e-173	2.58967e-168	BCA1	carbonic anhydrase, chloroplastic-like isoform X1 [Manihot esculenta]	Metabolism;Metabolism	Global and overview maps;Energy metabolism	ko01100//Metabolic pathways;ko00910//Nitrogen metabolism	K01673;K01673	GO:0005576//extracellular region;GO:0009526//plastid envelope;GO:0009532//plastid stroma;GO:0016020//membrane;GO:0044434//chloroplast part	GO:0016836//hydro-lyase activity;GO:0046914//transition metal ion binding	GO:0006089//lactate metabolic process;GO:0006091//generation of precursor metabolites and energy;GO:0006605//protein targeting;GO:0006739//NADP metabolic process;GO:0009617//response to bacterium;GO:0009696//salicylic acid metabolic process;GO:0009755//hormone-mediated signaling pathway;GO:0009863//salicylic acid mediated signaling pathway;GO:0010243//response to organonitrogen compound;GO:001037…
0	Manes_18G060100	AED3	1.17011	0.380333	1.62131	7.64239e-171	2.52451e-166	AED3	aspartyl protease AED3-like [Manihot esculenta]	-	-	-	-	GO:0005576//extracellular region;GO:0005618//cell wall;GO:0009536//plastid	GO:0004175//endopeptidase activity	GO:0000097//sulfur amino acid biosynthetic process;GO:0009814//defense response, incompatible interaction;GO:0019538//protein metabolic process
0	Manes_03G113300	PORA	4.15107	1.83846	1.17499	7.38091e-170	2.43814e-165	PORA	protochlorophyllide reductase, chloroplastic [Manihot esculenta]	Metabolism;Metabolism;Metabolism	Global and overview maps;Global and overview maps;Metabolism of cofactors and vitamins	ko01100//Metabolic pathways;ko01110//Biosynthesis of secondary metabolites;ko00860//Porphyrin and chlorophyll metabolism	K00218;K00218;K00218	GO:0009527//plastid outer membrane;GO:0031976//plastid thylakoid;GO:0044434//chloroplast part	GO:0016628//oxidoreductase activity, acting on the CH-CH group of donors, NAD or NADP as acceptor;GO:0016651//oxidoreductase activity, acting on NAD(P)H	GO:0000097//sulfur amino acid biosynthetic process;GO:0005982//starch metabolic process;GO:0005984//disaccharide metabolic process;GO:0006090//pyruvate metabolic process;GO:0006091//generation of precursor metabolites and energy;GO:0006355//regulation of transcription, DNA-templated;GO:0006633//fatty acid biosynthetic process;GO:0006739//NADP metabolic process;GO:0006779//porphyrin-containing com…
0	Manes_01G241700	MYC2	1.82563	0.675936	1.43344	3.45397e-161	1.14095e-156	MYC2	transcription factor MYC2-like [Manihot esculenta]	Environmental Information Processing;Environmental Information Processing	Signal transduction;Signal transduction	ko04075//Plant hormone signal transduction;ko04016//MAPK signaling pathway - plant	K13422;K13422	-	-	-
0	Manes_14G049200	HIPP07	2.01572	0.852562	1.24142	5.76752e-160	1.90518e-155	HIPP07	heavy metal-associated isoprenylated plant protein 7-like isoform X1 [Manihot esculenta]	-	-	-	-	GO:0016020//membrane;GO:0044424//intracellular part	GO:0046872//metal ion binding	GO:0006812//cation transport;GO:0006875//cellular metal ion homeostasis;GO:0009791//post-embryonic development;GO:0045087//innate immune response
0	Manes_06G163500	PSBT	3.01146	1.49034	1.01482	3.99224e-159	1.31876e-154	PSBT	photosystem II 5 kDa protein, chloroplastic-like [Manihot esculenta]	-	-	-	-	GO:0031976//plastid thylakoid;GO:0034357//photosynthetic membrane;GO:0044434//chloroplast part	-	GO:0000302//response to reactive oxygen species;GO:0006091//generation of precursor metabolites and energy;GO:0006996//organelle organization;GO:0009411//response to UV;GO:0016072//rRNA metabolic process;GO:0031399//regulation of protein modification process;GO:0043623//cellular protein complex assembly
0	Manes_17G047500	SBP1	1.52778	0.67159	1.18578	1.0746e-157	3.54974e-153	SBP1	squamosa promoter-binding protein 1-like [Manihot esculenta]	-	-	-	-	GO:0043231//intracellular membrane-bounded organelle	GO:0001071//nucleic acid binding transcription factor activity;GO:0003676//nucleic acid binding;GO:0043169//cation binding	GO:0000904//cell morphogenesis involved in differentiation;GO:0009664//plant-type cell wall organization;GO:0009725//response to hormone;GO:0009888//tissue development;GO:0009909//regulation of flower development;GO:0010468//regulation of gene expression;GO:0034645//cellular macromolecule biosynthetic process
0	Manes_01G194900	Manes_01G194900	0.689833	0.211238	1.70738	2.83559e-157	9.36681e-153	--	protein WVD2-like 7 isoform X3 [Manihot esculenta]	-	-	-	-	GO:0005911//cell-cell junction	-	-
0	Manes_08G006800	PIP2-4	0.950442	0.295328	1.68628	1.76579e-156	5.83292e-152	PIP2-4	aquaporin PIP2-4-like [Manihot esculenta]	-	-	-	-	GO:0031224//intrinsic component of membrane	-	GO:0051234//establishment of localization
0	Manes_08G097200	PATL6	1.87304	0.926037	1.01624	1.04995e-154	3.46831e-150	PATL6	patellin-6-like [Manihot esculenta]	-	-	-	-	GO:0031224//intrinsic component of membrane;GO:0044424//intracellular part	GO:0005488//binding	GO:0044763//single-organism cellular process;GO:0051234//establishment of localization
0	Manes_02G030500	HD1	1.24003	0.494868	1.32526	8.51733e-153	2.81353e-148	HD1	homeobox protein HD1 [Manihot esculenta]	-	-	-	-	GO:0043231//intracellular membrane-bounded organelle	GO:0001071//nucleic acid binding transcription factor activity;GO:0003677//DNA binding	GO:0000904//cell morphogenesis involved in differentiation;GO:0006355//regulation of transcription, DNA-templated;GO:0007015//actin filament organization;GO:0009834//plant-type secondary cell wall biogenesis;GO:0010053//root epidermal cell differentiation;GO:0010087//phloem or xylem histogenesis;GO:0022610//biological adhesion;GO:0045229//external encapsulating structure organization;GO:0045491//…
0	Manes_06G096400	Manes_06G096400	2.29398	1.06464	1.10749	1.08932e-152	3.59835e-148	--	DUF1118 domain-containing protein [Cephalotus follicularis]	-	-	-	-	GO:0031976//plastid thylakoid;GO:0044434//chloroplast part	-	GO:0006355//regulation of transcription, DNA-templated;GO:0006873//cellular ion homeostasis;GO:0009628//response to abiotic stimulus;GO:0009657//plastid organization;GO:0019684//photosynthesis, light reaction;GO:0030001//metal ion transport;GO:0044710//single-organism metabolic process;GO:0051186//cofactor metabolic process;GO:1901564//organonitrogen compound metabolic process
0	Manes_03G111300	At3g15360	2.97377	1.48157	1.00516	9.03767e-152	2.98541e-147	At3g15360	Thioredoxin M-type 4 family protein [Populus alba]	-	-	-	-	-	-	-
0	Manes_08G124300	At3g20460	0.512962	0.108586	2.24002	9.81811e-146	3.24322e-141	At3g20460	sugar transporter ERD6-like 5 [Manihot esculenta]	-	-	-	-	GO:0016020//membrane;GO:0043231//intracellular membrane-bounded organelle;GO:0044444//cytoplasmic part	GO:0016491//oxidoreductase activity;GO:0022891//substrate-specific transmembrane transporter activity	GO:0006812//cation transport;GO:0044763//single-organism cellular process
0	Manes_03G022600	Os01g0760900	1.03654	0.320301	1.69428	8.13852e-140	2.6884e-135	Os01g0760900	probable protein ABIL5 isoform X1 [Manihot esculenta]	-	-	-	-	-	-	-
0	Manes_S052200	Manes_S052200	1.85496	0.874257	1.08526	2.16927e-136	7.16574e-132	--	heme-binding protein 2 [Manihot esculenta]	-	-	-	-	-	-	-
0	Manes_05G107200	poxN1	2.41715	0.755772	1.67729	1.52712e-135	5.04453e-131	poxN1	peroxidase N1-like [Manihot esculenta]	Metabolism;Metabolism;Metabolism	Global and overview maps;Global and overview maps;Biosynthesis of other secondary metabolites	ko01100//Metabolic pathways;ko01110//Biosynthesis of secondary metabolites;ko00940//Phenylpropanoid biosynthesis	K00430;K00430;K00430	GO:0043231//intracellular membrane-bounded organelle	GO:0003824//catalytic activity;GO:0016209//antioxidant activity;GO:0043169//cation binding;GO:0046906//tetrapyrrole binding	GO:0006950//response to stress;GO:0009620//response to fungus;GO:0042743//hydrogen peroxide metabolic process;GO:0044710//single-organism metabolic process;GO:0046942//carboxylic acid transport
0	Manes_06G106500	Manes_06G106500	0.889344	0.363638	1.29024	2.32806e-134	7.69027e-130	--	Guanine nucleotide-binding protein, beta subunit [Trema orientale]	-	-	-	-	GO:0009536//plastid	-	GO:0005982//starch metabolic process;GO:0005984//disaccharide metabolic process;GO:0006739//NADP metabolic process;GO:0009451//RNA modification;GO:0009658//chloroplast organization;GO:0009886//post-embryonic morphogenesis;GO:0009893//positive regulation of metabolic process
0	Manes_01G070000	PGRL1A	1.7386	0.825935	1.07383	2.97596e-133	9.83048e-129	PGRL1A	PGR5-like protein 1A, chloroplastic [Manihot esculenta]	-	-	-	-	GO:0031224//intrinsic component of membrane;GO:0031976//plastid thylakoid;GO:0044434//chloroplast part	GO:0005515//protein binding;GO:0016491//oxidoreductase activity	GO:0005982//starch metabolic process;GO:0005984//disaccharide metabolic process;GO:0006739//NADP metabolic process;GO:0006787//porphyrin-containing compound catabolic process;GO:0009617//response to bacterium;GO:0009639//response to red or far red light;GO:0009658//chloroplast organization;GO:0009668//plastid membrane organization;GO:0009767//photosynthetic electron transport chain;GO:0009893//po…
0	Manes_01G101500	Manes_01G101500	0.700005	0.169732	2.0441	8.23087e-133	2.7189e-128	--	hypothetical protein MANES_01G101500 [Manihot esculenta]	-	-	-	-	-	-	-
0	Manes_12G024100	GGAT2	2.06297	1.02561	1.00823	2.93083e-132	9.68143e-128	GGAT2	glutamate--glyoxylate aminotransferase 2 [Manihot esculenta]	Metabolism;Metabolism;Metabolism;Metabolism;Metabolism;Metabolism;Metabolism;Metabolism;Metabolism;Metabolism	Global and overview maps;Global and overview maps;Global and overview maps;Global and overview maps;Energy metabolism;Amino acid metabolism;Carbohydrate metabolism;Global and overview maps;Amino acid metabolism;Amino acid metabolism	ko01100//Metabolic pathways;ko01110//Biosynthesis of secondary metabolites;ko01200//Carbon metabolism;ko01230//Biosynthesis of amino acids;ko00710//Carbon fixation in photosynthetic organisms;ko00260//Glycine, serine and threonine metabolism;ko00630//Glyoxylate and dicarboxylate metabolism;ko01210//2-Oxocarboxylic acid metabolism;ko00250//Alanine, aspartate and glutamate metabolism;ko00220//Argin…	K14272;K14272;K14272;K14272;K14272;K14272;K14272;K14272;K14272;K14272	GO:0005576//extracellular region;GO:0005618//cell wall;GO:0005911//cell-cell junction;GO:0009532//plastid stroma;GO:0042579//microbody	GO:0008242//omega peptidase activity;GO:0016755//transferase activity, transferring amino-acyl groups;GO:0043168//anion binding;GO:0047635//alanine-oxo-acid transaminase activity	GO:0000097//sulfur amino acid biosynthetic process;GO:0006524//alanine catabolic process;GO:0006544//glycine metabolic process;GO:0006749//glutathione metabolic process;GO:0006952//defense response;GO:0006970//response to osmotic stress;GO:0009746//response to hexose;GO:0009863//salicylic acid mediated signaling pathway;GO:0016042//lipid catabolic process;GO:0032958//inositol phosphate biosynthet…
0	Manes_12G076300	PER3	1.24711	0.509968	1.29011	2.34981e-131	7.76212e-127	PER3	peroxidase 3-like [Manihot esculenta]	Metabolism;Metabolism;Metabolism	Global and overview maps;Global and overview maps;Biosynthesis of other secondary metabolites	ko01100//Metabolic pathways;ko01110//Biosynthesis of secondary metabolites;ko00940//Phenylpropanoid biosynthesis	K00430;K00430;K00430	GO:0005618//cell wall;GO:0005911//cell-cell junction;GO:0043231//intracellular membrane-bounded organelle	GO:0016209//antioxidant activity;GO:0016740//transferase activity;GO:0043169//cation binding;GO:0046906//tetrapyrrole binding	GO:0000041//transition metal ion transport;GO:0006972//hyperosmotic response;GO:0009267//cellular response to starvation;GO:0009414//response to water deprivation;GO:0010053//root epidermal cell differentiation;GO:0015698//inorganic anion transport;GO:0016129//phytosteroid biosynthetic process;GO:0042743//hydrogen peroxide metabolic process
0	Manes_08G160400	VTE4	1.1842	0.50853	1.21951	1.90349e-130	6.2878e-126	VTE4	probable tocopherol O-methyltransferase, chloroplastic [Manihot esculenta]	Metabolism;Metabolism;Metabolism	Global and overview maps;Global and overview maps;Metabolism of cofactors and vitamins	ko01100//Metabolic pathways;ko01110//Biosynthesis of secondary metabolites;ko00130//Ubiquinone and other terpenoid-quinone biosynthesis	K05928;K05928;K05928	-	-	-
0	Manes_06G091000	PNSB4	1.90032	0.934371	1.02418	1.14774e-123	3.79132e-119	PNSB4	photosynthetic NDH subunit of subcomplex B 4, chloroplastic [Manihot esculenta]	-	-	-	-	GO:0043234//protein complex;GO:0044434//chloroplast part	-	GO:0005982//starch metabolic process;GO:0006739//NADP metabolic process;GO:0006779//porphyrin-containing compound biosynthetic process;GO:0006873//cellular ion homeostasis;GO:0009767//photosynthetic electron transport chain;GO:0016072//rRNA metabolic process;GO:0030001//metal ion transport;GO:0043094//cellular metabolic compound salvage
0	Manes_03G139000	SAT3	2.3823	1.1802	1.01333	3.27659e-121	1.08235e-116	SAT3	serine acetyltransferase 1, chloroplastic-like [Manihot esculenta]	Metabolism;Metabolism;Metabolism;Metabolism;Metabolism;Metabolism	Global and overview maps;Global and overview maps;Global and overview maps;Global and overview maps;Amino acid metabolism;Energy metabolism	ko01100//Metabolic pathways;ko01110//Biosynthesis of secondary metabolites;ko01200//Carbon metabolism;ko01230//Biosynthesis of amino acids;ko00270//Cysteine and methionine metabolism;ko00920//Sulfur metabolism	K00640;K00640;K00640;K00640;K00640;K00640	GO:0005856//cytoskeleton;GO:0009536//plastid;GO:0032991//macromolecular complex	GO:0016412//serine O-acyltransferase activity;GO:0046914//transition metal ion binding	GO:0000097//sulfur amino acid biosynthetic process;GO:0001101//response to acid chemical;GO:0006563//L-serine metabolic process;GO:0006568//tryptophan metabolic process;GO:0009267//cellular response to starvation;GO:0009683//indoleacetic acid metabolic process;GO:0010038//response to metal ion;GO:0015698//inorganic anion transport;GO:0019758//glycosinolate biosynthetic process
0	Manes_13G108700	ROMT	0.928429	0.331141	1.48735	1.74436e-120	5.76214e-116	ROMT	trans-resveratrol di-O-methyltransferase-like [Manihot esculenta]	Metabolism	Biosynthesis of other secondary metabolites	ko00945//Stilbenoid, diarylheptanoid and gingerol biosynthesis	K16040	-	GO:0005515//protein binding;GO:0008171//O-methyltransferase activity	GO:0008152//metabolic process
0	Manes_S089900	RBOHA	1.32878	0.600906	1.14489	3.56689e-120	1.17825e-115	RBOHA	respiratory burst oxidase homolog protein A-like [Manihot esculenta]	Organismal Systems;Environmental Information Processing	Environmental adaptation;Signal transduction	ko04626//Plant-pathogen interaction;ko04016//MAPK signaling pathway - plant	K13447;K13447	GO:0016021//integral component of membrane	GO:0046872//metal ion binding;GO:0050664//oxidoreductase activity, acting on NAD(P)H, oxygen as acceptor	GO:0000160//phosphorelay signal transduction system;GO:0002252//immune effector process;GO:0003006//developmental process involved in reproduction;GO:0006605//protein targeting;GO:0006972//hyperosmotic response;GO:0009620//response to fungus;GO:0009696//salicylic acid metabolic process;GO:0009755//hormone-mediated signaling pathway;GO:0009814//defense response, incompatible interaction;GO:0009863…
0	Manes_01G146600	PETH	1.5104	0.738895	1.03149	6.79708e-113	2.24528e-108	PETH	ferredoxin--NADP reductase, leaf isozyme, chloroplastic-like [Manihot esculenta]	Metabolism;Metabolism	Global and overview maps;Energy metabolism	ko01100//Metabolic pathways;ko00195//Photosynthesis	K02641;K02641	GO:0005576//extracellular region;GO:0009526//plastid envelope;GO:0009532//plastid stroma;GO:0044434//chloroplast part;GO:0055035//plastid thylakoid membrane	GO:0000166//nucleotide binding;GO:0008187//poly-pyrimidine tract binding;GO:0009055//electron carrier activity;GO:0016731//oxidoreductase activity, acting on iron-sulfur proteins as donors, NAD or NADP as acceptor	GO:0006605//protein targeting;GO:0006739//NADP metabolic process;GO:0006996//organelle organization;GO:0009617//response to bacterium;GO:0009696//salicylic acid metabolic process;GO:0009755//hormone-mediated signaling pathway;GO:0009767//photosynthetic electron transport chain;GO:0009863//salicylic acid mediated signaling pathway;GO:0009886//post-embryonic morphogenesis;GO:0009893//positive regul…
0	Manes_13G144400	SPL4	0.717912	0.31046	1.2094	8.76158e-110	2.89421e-105	SPL4	squamosa promoter-binding protein 1-like isoform X2 [Manihot esculenta]	-	-	-	-	GO:0043231//intracellular membrane-bounded organelle	GO:0001071//nucleic acid binding transcription factor activity;GO:0003676//nucleic acid binding;GO:0043169//cation binding	GO:0010468//regulation of gene expression;GO:0034645//cellular macromolecule biosynthetic process;GO:0048580//regulation of post-embryonic development
0	Manes_01G151800	STR15	1.21779	0.535179	1.18617	1.91626e-108	6.32999e-104	STR15	thiosulfate sulfurtransferase 16, chloroplastic-like [Manihot esculenta]	-	-	-	-	-	-	-
0	Manes_05G048000	YAB1	1.48941	0.713019	1.06273	2.66295e-108	8.79653e-104	YAB1	axial regulator YABBY 1-like [Manihot esculenta]	-	-	-	-	GO:0043231//intracellular membrane-bounded organelle	GO:0001071//nucleic acid binding transcription factor activity;GO:0005488//binding	GO:0001101//response to acid chemical;GO:0001708//cell fate specification;GO:0006325//chromatin organization;GO:0009058//biosynthetic process;GO:0009668//plastid membrane organization;GO:0009886//post-embryonic morphogenesis;GO:0009943//adaxial/abaxial axis specification;GO:0010468//regulation of gene expression;GO:0048507//meristem development;GO:0048580//regulation of post-embryonic development…
0	Manes_18G077000	Manes_18G077000	0.79835	0.385861	1.04894	3.4538e-106	1.14089e-101	--	transcriptional regulatory protein DOT6 [Syzygium oleosum]	-	-	-	-	-	-	-
0	Manes_15G071000	GGR	5.66538	2.81853	1.00723	3.35755e-105	1.1091e-100	GGR	heterodimeric geranylgeranyl pyrophosphate synthase small subunit, chloroplastic-like [Manihot esculenta]	Metabolism;Metabolism;Metabolism	Global and overview maps;Global and overview maps;Metabolism of terpenoids and polyketides	ko01100//Metabolic pathways;ko01110//Biosynthesis of secondary metabolites;ko00900//Terpenoid backbone biosynthesis	K13789;K13789;K13789	GO:0009536//plastid	GO:0004659//prenyltransferase activity;GO:0005488//binding	GO:0008299//isoprenoid biosynthetic process
0	Manes_04G087900	Manes_04G087900	0.77276	0.27601	1.4853	1.00184e-104	3.30938e-100	--	pollen-specific protein-like At4g18596 isoform X1 [Manihot esculenta]	-	-	-	-	GO:0043231//intracellular membrane-bounded organelle	-	GO:0000097//sulfur amino acid biosynthetic process;GO:0005976//polysaccharide metabolic process;GO:0007275//multicellular organism development;GO:0009826//unidimensional cell growth;GO:0032535//regulation of cellular component size;GO:0043479//pigment accumulation in tissues in response to UV light;GO:0045229//external encapsulating structure organization;GO:0048588//developmental cell growth;GO:…
0	Manes_08G044800	FAD2	0.881934	0.356022	1.30871	4.00204e-101	1.322e-96	FAD2	delta(12)-fatty-acid desaturase FAD2 [Manihot esculenta]	Metabolism;Metabolism;Metabolism	Global and overview maps;Global and overview maps;Lipid metabolism	ko01100//Metabolic pathways;ko01212//Fatty acid metabolism;ko01040//Biosynthesis of unsaturated fatty acids	K10256;K10256;K10256	GO:0031090//organelle membrane;GO:0031224//intrinsic component of membrane;GO:0043231//intracellular membrane-bounded organelle	GO:0016705//oxidoreductase activity, acting on paired donors, with incorporation or reduction of molecular oxygen	GO:0006633//fatty acid biosynthetic process
0	Manes_01G255400	CAS1	1.13422	0.497583	1.1887	1.22788e-99	4.05604e-95	CAS1	bifunctional L-3-cyanoalanine synthase/cysteine synthase 1, mitochondrial-like [Manihot esculenta]	Metabolism;Metabolism;Metabolism;Metabolism;Metabolism;Metabolism;Metabolism	Global and overview maps;Global and overview maps;Global and overview maps;Global and overview maps;Amino acid metabolism;Metabolism of other amino acids;Energy metabolism	ko01100//Metabolic pathways;ko01110//Biosynthesis of secondary metabolites;ko01200//Carbon metabolism;ko01230//Biosynthesis of amino acids;ko00270//Cysteine and methionine metabolism;ko00460//Cyanoamino acid metabolism;ko00920//Sulfur metabolism	K13034;K13034;K13034;K13034;K13034;K13034;K13034	-	-	-
0	Manes_04G110600	TSS	1.17419	0.553487	1.08504	1.2881e-98	4.25497e-94	TSS	protein TSS-like [Manihot esculenta]	-	-	-	-	GO:0044444//cytoplasmic part	-	GO:0006412//translation
0	Manes_02G055900	TCP13	0.510703	0.187113	1.44858	2.02172e-98	6.67835e-94	TCP13	transcription factor TCP13-like [Manihot esculenta]	-	-	-	-	GO:0009536//plastid	-	GO:0010467//gene expression;GO:0034645//cellular macromolecule biosynthetic process;GO:0044763//single-organism cellular process;GO:0048827//phyllome development;GO:0050789//regulation of biological process;GO:0050896//response to stimulus
0	Manes_02G136800	At2g26850	1.01549	0.486488	1.06169	5.77581e-98	1.90792e-93	At2g26850	F-box protein At2g26850 isoform X1 [Manihot esculenta]	-	-	-	-	-	-	-
0	Manes_03G165100	ERF1B	2.14695	0.898173	1.25722	8.40928e-98	2.77784e-93	ERF1B	ethylene-responsive transcription factor 1B-like [Manihot esculenta]	Environmental Information Processing;Environmental Information Processing	Signal transduction;Signal transduction	ko04075//Plant hormone signal transduction;ko04016//MAPK signaling pathway - plant	K14516;K14516	GO:0043231//intracellular membrane-bounded organelle	GO:0001071//nucleic acid binding transcription factor activity;GO:0003676//nucleic acid binding	GO:0000160//phosphorelay signal transduction system;GO:0006950//response to stress;GO:0009755//hormone-mediated signaling pathway;GO:0010468//regulation of gene expression;GO:0034645//cellular macromolecule biosynthetic process
0	Manes_09G111800	Manes_09G111800	0.776431	0.295181	1.39526	1.19321e-97	3.94154e-93	--	zeaxanthin epoxidase, chloroplastic [Manihot esculenta]	-	-	-	-	-	-	GO:0009987//cellular process;GO:0044710//single-organism metabolic process
0	Manes_18G012800	PETH	0.911055	0.403866	1.17366	1.37635e-96	4.54651e-92	PETH	ferredoxin--NADP reductase, leaf isozyme, chloroplastic isoform X1 [Manihot esculenta]	Metabolism;Metabolism	Global and overview maps;Energy metabolism	ko01100//Metabolic pathways;ko00195//Photosynthesis	K02641;K02641	GO:0005576//extracellular region;GO:0009526//plastid envelope;GO:0009532//plastid stroma;GO:0044434//chloroplast part;GO:0055035//plastid thylakoid membrane	GO:0000166//nucleotide binding;GO:0008187//poly-pyrimidine tract binding;GO:0009055//electron carrier activity;GO:0016731//oxidoreductase activity, acting on iron-sulfur proteins as donors, NAD or NADP as acceptor	GO:0006605//protein targeting;GO:0006739//NADP metabolic process;GO:0006996//organelle organization;GO:0009617//response to bacterium;GO:0009696//salicylic acid metabolic process;GO:0009755//hormone-mediated signaling pathway;GO:0009767//photosynthetic electron transport chain;GO:0009863//salicylic acid mediated signaling pathway;GO:0009886//post-embryonic morphogenesis;GO:0009893//positive regul…
0	Manes_06G099100	KUA1	1.0445	0.469452	1.15376	4.36484e-96	1.44184e-91	KUA1	transcription factor MYB1R1-like [Manihot esculenta]	-	-	-	-	GO:0005623//cell	GO:0005488//binding	GO:0001101//response to acid chemical;GO:0006605//protein targeting;GO:0006970//response to osmotic stress;GO:0009725//response to hormone;GO:0009891//positive regulation of biosynthetic process;GO:0010038//response to metal ion;GO:0043067//regulation of programmed cell death;GO:0071704//organic substance metabolic process
0	Manes_S031800	At1g32060	1.32118	0.642137	1.04088	3.51436e-93	1.1609e-88	At1g32060	phosphoribulokinase, chloroplastic [Manihot esculenta]	Metabolism;Metabolism;Metabolism	Global and overview maps;Global and overview maps;Energy metabolism	ko01100//Metabolic pathways;ko01200//Carbon metabolism;ko00710//Carbon fixation in photosynthetic organisms	K00855;K00855;K00855	GO:0005576//extracellular region;GO:0009526//plastid envelope;GO:0009532//plastid stroma;GO:0044434//chloroplast part	GO:0016301//kinase activity;GO:0032550//purine ribonucleoside binding	GO:0000097//sulfur amino acid biosynthetic process;GO:0006605//protein targeting;GO:0006739//NADP metabolic process;GO:0009617//response to bacterium;GO:0009620//response to fungus;GO:0009639//response to red or far red light;GO:0009658//chloroplast organization;GO:0009696//salicylic acid metabolic process;GO:0009755//hormone-mediated signaling pathway;GO:0009767//photosynthetic electron transpor…
0	Manes_14G022700	CA2	1.294	0.640914	1.01364	3.78897e-92	1.25161e-87	CA2	beta-carotene hydroxylase 2, chloroplastic-like [Manihot esculenta]	Metabolism;Metabolism;Metabolism	Global and overview maps;Global and overview maps;Metabolism of terpenoids and polyketides	ko01100//Metabolic pathways;ko01110//Biosynthesis of secondary metabolites;ko00906//Carotenoid biosynthesis	K15746;K15746;K15746	GO:0031224//intrinsic component of membrane;GO:0042170//plastid membrane	GO:0004497//monooxygenase activity;GO:0046914//transition metal ion binding	GO:0006631//fatty acid metabolic process;GO:0016117//carotenoid biosynthetic process;GO:0042214//terpene metabolic process
0	Manes_03G110500	MT3	1.88667	0.659957	1.5154	4.54169e-92	1.50026e-87	MT3	metallothionein-like protein type 3 [Manihot esculenta]	-	-	-	-	-	GO:0046914//transition metal ion binding	GO:0006605//protein targeting;GO:0006970//response to osmotic stress;GO:0007275//multicellular organism development;GO:0009653//anatomical structure morphogenesis;GO:0009746//response to hexose;GO:0009891//positive regulation of biosynthetic process;GO:0010038//response to metal ion;GO:0032535//regulation of cellular component size;GO:0042044//fluid transport;GO:0043067//regulation of programmed …
0	Manes_15G085400	PORA	1.26957	0.602179	1.07608	5.08609e-91	1.68009e-86	PORA	protochlorophyllide reductase, chloroplastic-like [Manihot esculenta]	Metabolism;Metabolism;Metabolism	Global and overview maps;Global and overview maps;Metabolism of cofactors and vitamins	ko01100//Metabolic pathways;ko01110//Biosynthesis of secondary metabolites;ko00860//Porphyrin and chlorophyll metabolism	K00218;K00218;K00218	GO:0009527//plastid outer membrane;GO:0031976//plastid thylakoid;GO:0044434//chloroplast part	GO:0016628//oxidoreductase activity, acting on the CH-CH group of donors, NAD or NADP as acceptor;GO:0016651//oxidoreductase activity, acting on NAD(P)H	GO:0000097//sulfur amino acid biosynthetic process;GO:0005982//starch metabolic process;GO:0005984//disaccharide metabolic process;GO:0006090//pyruvate metabolic process;GO:0006091//generation of precursor metabolites and energy;GO:0006355//regulation of transcription, DNA-templated;GO:0006633//fatty acid biosynthetic process;GO:0006739//NADP metabolic process;GO:0006779//porphyrin-containing com…
0	Manes_07G140700	EXPA8	1.57897	0.634267	1.31582	7.01669e-91	2.31782e-86	EXPA8	expansin-A8 [Manihot esculenta]	-	-	-	-	GO:0030312//external encapsulating structure	-	GO:0000902//cell morphogenesis;GO:0009827//plant-type cell wall modification;GO:0048646//anatomical structure formation involved in morphogenesis
0	Manes_03G190900	TULP3	0.668433	0.303048	1.14123	4.7364e-89	1.56458e-84	TULP3	tubby-like F-box protein 3 isoform X2 [Manihot esculenta]	-	-	-	-	GO:0016020//membrane;GO:0031981//nuclear lumen;GO:0044444//cytoplasmic part	GO:0042578//phosphoric ester hydrolase activity	GO:0000302//response to reactive oxygen species;GO:0006355//regulation of transcription, DNA-templated;GO:0006464//cellular protein modification process;GO:0006970//response to osmotic stress;GO:0051707//response to other organism
0	Manes_17G116800	BCA1	1.77909	0.847332	1.07014	1.19778e-88	3.95664e-84	BCA1	carbonic anhydrase 2 [Manihot esculenta]	Metabolism;Metabolism	Global and overview maps;Energy metabolism	ko01100//Metabolic pathways;ko00910//Nitrogen metabolism	K01673;K01673	GO:0005576//extracellular region;GO:0009532//plastid stroma;GO:0042170//plastid membrane;GO:0044434//chloroplast part	GO:0016836//hydro-lyase activity;GO:0046914//transition metal ion binding	GO:0006089//lactate metabolic process;GO:0006091//generation of precursor metabolites and energy;GO:0006605//protein targeting;GO:0006739//NADP metabolic process;GO:0009617//response to bacterium;GO:0009696//salicylic acid metabolic process;GO:0009755//hormone-mediated signaling pathway;GO:0009863//salicylic acid mediated signaling pathway;GO:0010243//response to organonitrogen compound;GO:001037…
0	Manes_05G131900	Manes_05G131900	1.38269	0.682804	1.01793	1.01542e-87	3.35423e-83	--	Zinc transporter like [Actinidia chinensis var. chinensis] [Actinidia chinensis]	-	-	-	-	GO:0031976//plastid thylakoid	-	-
0	Manes_15G116100	Manes_15G116100	1.9403	0.96592	1.0063	6.76606e-87	2.23503e-82	--	BnaA07g36440D [Brassica napus]	-	-	-	-	-	-	GO:0001101//response to acid chemical;GO:0006631//fatty acid metabolic process;GO:0009719//response to endogenous stimulus;GO:0010033//response to organic substance
0	Manes_03G033200	GATA22	0.599649	0.232191	1.36881	1.9027e-86	6.2852e-82	GATA22	GATA transcription factor 21 [Ricinus communis]	-	-	-	-	-	GO:0000975//regulatory region DNA binding	GO:0009314//response to radiation;GO:0009909//regulation of flower development;GO:0010029//regulation of seed germination;GO:0010467//gene expression;GO:0010476//gibberellin mediated signaling pathway;GO:0048511//rhythmic process;GO:0090056//regulation of chlorophyll metabolic process
0	Manes_01G268100	YAB1	1.19699	0.575777	1.05583	8.28164e-85	2.73568e-80	YAB1	axial regulator YABBY 1 [Manihot esculenta]	-	-	-	-	GO:0043231//intracellular membrane-bounded organelle	GO:0001071//nucleic acid binding transcription factor activity;GO:0005488//binding	GO:0001101//response to acid chemical;GO:0001708//cell fate specification;GO:0006325//chromatin organization;GO:0009058//biosynthetic process;GO:0009668//plastid membrane organization;GO:0009886//post-embryonic morphogenesis;GO:0009943//adaxial/abaxial axis specification;GO:0010468//regulation of gene expression;GO:0048507//meristem development;GO:0048580//regulation of post-embryonic development…
0	Manes_04G144900	GLP1	1.59981	0.774808	1.04599	1.72099e-83	5.68495e-79	GLP1	germin-like protein subfamily 3 member 1 [Manihot esculenta]	-	-	-	-	GO:0005576//extracellular region;GO:0005618//cell wall;GO:0043231//intracellular membrane-bounded organelle	GO:0016616//oxidoreductase activity, acting on the CH-OH group of donors, NAD or NADP as acceptor;GO:0016623//oxidoreductase activity, acting on the aldehyde or oxo group of donors, oxygen as acceptor;GO:0046914//transition metal ion binding;GO:0048037//cofactor binding	GO:0006091//generation of precursor metabolites and energy;GO:0006801//superoxide metabolic process;GO:0006873//cellular ion homeostasis;GO:0009620//response to fungus;GO:0009725//response to hormone;GO:0009886//post-embryonic morphogenesis;GO:0019852//L-ascorbic acid metabolic process;GO:0030001//metal ion transport;GO:0042350//GDP-L-fucose biosynthetic process;GO:0042353//fucose biosynthetic pr…
0	Manes_03G059600	Manes_03G059600	0.98123	0.38029	1.36749	3.6102e-83	1.19256e-78	--	lachrymatory-factor synthase-like [Manihot esculenta]	-	-	-	-	-	-	-
0	Manes_14G169700	At4g28100	0.633822	0.252506	1.32776	2.06412e-82	6.81841e-78	At4g28100	uncharacterized GPI-anchored protein At4g28100-like [Manihot esculenta]	-	-	-	-	GO:0031225//anchored component of membrane	-	GO:0003006//developmental process involved in reproduction;GO:0010476//gibberellin mediated signaling pathway
0	Manes_01G107200	Manes_01G107200	0.728548	0.285546	1.3513	4.78991e-80	1.58225e-75	--	Glucose-repressible alcohol dehydrogenase transcriptional effector like [Actinidia chinensis var. chinensis] [Actinidia chinensis]	-	-	-	-	-	-	-
0	Manes_15G041000	HSP26-A	1.40314	0.651819	1.10612	7.83717e-80	2.58885e-75	HSP26-A	glutathione transferase GST 23-like [Manihot esculenta]	Metabolism;Metabolism	Global and overview maps;Metabolism of other amino acids	ko01100//Metabolic pathways;ko00480//Glutathione metabolism	K00799;K00799	-	GO:0003824//catalytic activity	-
0	Manes_17G062900	SWEET2A	1.16986	0.577145	1.01933	2.5272e-78	8.34811e-74	SWEET2A	bidirectional sugar transporter SWEET2a-like [Manihot esculenta]	-	-	-	-	GO:0016021//integral component of membrane	-	GO:0008643//carbohydrate transport
0	Manes_01G214300	TIR1	0.491851	0.237608	1.04964	2.32726e-77	7.68765e-73	TIR1	protein TRANSPORT INHIBITOR RESPONSE 1-like [Manihot esculenta]	Environmental Information Processing	Signal transduction	ko04075//Plant hormone signal transduction	K14485	GO:0000152//nuclear ubiquitin ligase complex;GO:0031461//cullin-RING ubiquitin ligase complex	GO:0019787//ubiquitin-like protein transferase activity;GO:0038023//signaling receptor activity;GO:0042562//hormone binding;GO:0043168//anion binding	GO:0000160//phosphorelay signal transduction system;GO:0005976//polysaccharide metabolic process;GO:0009267//cellular response to starvation;GO:0009555//pollen development;GO:0009617//response to bacterium;GO:0009755//hormone-mediated signaling pathway;GO:0009826//unidimensional cell growth;GO:0009886//post-embryonic morphogenesis;GO:0019941//modification-dependent protein catabolic process;GO:00…
0	Manes_14G112600	CIPK6	0.740055	0.330518	1.1629	7.04287e-76	2.32647e-71	CIPK6	CBL-interacting serine/threonine-protein kinase 6 [Manihot esculenta]	-	-	-	-	GO:0016020//membrane;GO:0043231//intracellular membrane-bounded organelle;GO:0044444//cytoplasmic part	GO:0004672//protein kinase activity;GO:0032550//purine ribonucleoside binding	GO:0006464//cellular protein modification process;GO:0006796//phosphate-containing compound metabolic process;GO:0006972//hyperosmotic response;GO:0009787//regulation of abscisic acid-activated signaling pathway;GO:0009926//auxin polar transport;GO:0019932//second-messenger-mediated signaling;GO:0044707//single-multicellular organism process
0	Manes_15G131100	ndhL	0.925672	0.454117	1.02744	1.31354e-70	4.33902e-66	ndhL	NAD(P)H-quinone oxidoreductase subunit L, chloroplastic isoform X2 [Manihot esculenta]	-	-	-	-	GO:0016020//membrane;GO:0044424//intracellular part	-	GO:0044237//cellular metabolic process;GO:0044763//single-organism cellular process;GO:0055114//oxidation-reduction process
0	Manes_16G058400	FKBP13	0.714363	0.335935	1.08847	1.09291e-69	3.61022e-65	FKBP13	peptidyl-prolyl cis-trans isomerase FKBP13, chloroplastic isoform X2 [Manihot esculenta]	-	-	-	-	GO:0009507//chloroplast;GO:0031978//plastid thylakoid lumen	GO:0005488//binding;GO:0016859//cis-trans isomerase activity	GO:0006090//pyruvate metabolic process;GO:0006633//fatty acid biosynthetic process;GO:0006779//porphyrin-containing compound biosynthetic process;GO:0009886//post-embryonic morphogenesis;GO:0016109//tetraterpenoid biosynthetic process;GO:0044267//cellular protein metabolic process
0	Manes_06G026100	Manes_06G026100	0.473112	0.174354	1.44016	1.43888e-69	4.75304e-65	--	PREDICTED: cystic fibrosis transmembrane conductance [Prunus dulcis]	-	-	-	-	GO:0016020//membrane;GO:0043231//intracellular membrane-bounded organelle	-	-
0	Manes_08G058400	MK0970	0.653216	0.319446	1.03199	1.91048e-69	6.3109e-65	MK0970	haloacid dehalogenase-like hydrolase domain-containing protein 3 [Manihot esculenta]	-	-	-	-	-	GO:0003824//catalytic activity	GO:0009648//photoperiodism;GO:0042221//response to chemical
0	Manes_06G057000	At4g02530	0.573979	0.269407	1.09121	2.28667e-68	7.55355e-64	At4g02530	thylakoid lumenal 16.5 kDa protein, chloroplastic-like [Manihot esculenta]	-	-	-	-	GO:0009526//plastid envelope;GO:0009532//plastid stroma;GO:0031978//plastid thylakoid lumen;GO:0044434//chloroplast part	-	GO:0006090//pyruvate metabolic process;GO:0006091//generation of precursor metabolites and energy;GO:0006633//fatty acid biosynthetic process;GO:0006739//NADP metabolic process;GO:0006779//porphyrin-containing compound biosynthetic process;GO:0009617//response to bacterium;GO:0009668//plastid membrane organization;GO:0009696//salicylic acid metabolic process;GO:0009725//response to hormone;GO:000…
0	Manes_14G059400	CYP736A117	0.608933	0.270134	1.17261	3.18754e-67	1.05294e-62	CYP736A117	cytochrome P450 71A26-like [Manihot esculenta]	-	-	-	-	-	GO:0016709//oxidoreductase activity, acting on paired donors, with incorporation or reduction of molecular oxygen, NAD(P)H as one donor, and incorporation of one atom of oxygen;GO:0046906//tetrapyrrole binding;GO:0046914//transition metal ion binding	GO:0044710//single-organism metabolic process
0	Manes_06G137200	SERK2	0.565194	0.243153	1.21688	1.0976e-66	3.62571e-62	SERK2	probable LRR receptor-like serine/threonine-protein kinase At5g10290 [Manihot esculenta]	-	-	-	-	GO:0031224//intrinsic component of membrane	GO:0004672//protein kinase activity;GO:0016628//oxidoreductase activity, acting on the CH-CH group of donors, NAD or NADP as acceptor;GO:0032550//purine ribonucleoside binding	GO:0006464//cellular protein modification process;GO:0006796//phosphate-containing compound metabolic process;GO:0007167//enzyme linked receptor protein signaling pathway;GO:0044710//single-organism metabolic process;GO:0048509//regulation of meristem development
0	Manes_05G202700	FBA5	0.680217	0.288952	1.23516	7.59955e-65	2.51036e-60	FBA5	fructose-bisphosphate aldolase, cytoplasmic isozyme 1 isoform X1 [Manihot esculenta]	Metabolism;Metabolism;Metabolism;Metabolism;Metabolism;Metabolism;Metabolism;Metabolism	Global and overview maps;Global and overview maps;Global and overview maps;Global and overview maps;Carbohydrate metabolism;Energy metabolism;Carbohydrate metabolism;Carbohydrate metabolism	ko01100//Metabolic pathways;ko01110//Biosynthesis of secondary metabolites;ko01200//Carbon metabolism;ko01230//Biosynthesis of amino acids;ko00010//Glycolysis / Gluconeogenesis;ko00710//Carbon fixation in photosynthetic organisms;ko00030//Pentose phosphate pathway;ko00051//Fructose and mannose metabolism	K01623;K01623;K01623;K01623;K01623;K01623;K01623;K01623	GO:0044424//intracellular part	GO:0016832//aldehyde-lyase activity	GO:0006090//pyruvate metabolic process
0	Manes_15G067100	BBX19	0.689354	0.29269	1.23587	1.59976e-64	5.28449e-60	BBX19	B-box zinc finger protein 19-like [Manihot esculenta]	-	-	-	-	-	GO:0046914//transition metal ion binding	-
0	Manes_02G009600	ndhS	0.63281	0.293939	1.10626	2.90315e-64	9.58997e-60	ndhS	NAD(P)H-quinone oxidoreductase subunit S, chloroplastic [Manihot esculenta]	-	-	-	-	GO:0031976//plastid thylakoid;GO:0044434//chloroplast part	-	GO:0006812//cation transport;GO:0009987//cellular process;GO:0065007//biological regulation
0	Manes_08G061100	SCPL45	0.539998	0.266692	1.01778	8.91465e-63	2.94478e-58	SCPL45	serine carboxypeptidase-like 45 isoform X2 [Manihot esculenta]	-	-	-	-	GO:0005618//cell wall;GO:0005911//cell-cell junction	GO:0004180//carboxypeptidase activity	GO:0019538//protein metabolic process
0	Manes_01G040500	PPH1	0.692252	0.322581	1.10163	8.76263e-60	2.89456e-55	PPH1	protein phosphatase 2C 57 [Manihot esculenta]	-	-	-	-	GO:0009532//plastid stroma;GO:0031224//intrinsic component of membrane;GO:0043232//intracellular non-membrane-bounded organelle	GO:0004721//phosphoprotein phosphatase activity;GO:0043169//cation binding	GO:0006464//cellular protein modification process;GO:0006796//phosphate-containing compound metabolic process;GO:0010109//regulation of photosynthesis;GO:0022900//electron transport chain
0	Manes_05G116700	CAS	0.602847	0.284456	1.08358	1.89922e-59	6.27369e-55	CAS	calcium sensing receptor, chloroplastic [Manihot esculenta]	-	-	-	-	GO:0031224//intrinsic component of membrane;GO:0031976//plastid thylakoid;GO:0044434//chloroplast part	GO:0031559//oxidosqualene cyclase activity	GO:0000097//sulfur amino acid biosynthetic process;GO:0005982//starch metabolic process;GO:0005984//disaccharide metabolic process;GO:0006090//pyruvate metabolic process;GO:0006633//fatty acid biosynthetic process;GO:0006694//steroid biosynthetic process;GO:0006739//NADP metabolic process;GO:0006779//porphyrin-containing compound biosynthetic process;GO:0009639//response to red or far red light;G…
0	Manes_08G127100	CYSD1	0.558185	0.252713	1.14324	1.75621e-58	5.80129e-54	CYSD1	bifunctional L-3-cyanoalanine synthase/cysteine synthase D1-like [Manihot esculenta]	Metabolism;Metabolism;Metabolism;Metabolism;Metabolism;Metabolism	Global and overview maps;Global and overview maps;Global and overview maps;Global and overview maps;Amino acid metabolism;Energy metabolism	ko01100//Metabolic pathways;ko01110//Biosynthesis of secondary metabolites;ko01200//Carbon metabolism;ko01230//Biosynthesis of amino acids;ko00270//Cysteine and methionine metabolism;ko00920//Sulfur metabolism	K01738;K01738;K01738;K01738;K01738;K01738	-	-	-
0	Manes_07G010200	Manes_07G010200	0.54916	0.274516	1.00034	4.17941e-54	1.38058e-49	--	UPF0114 domain-containing protein [Cephalotus follicularis]	-	-	-	-	GO:0009528//plastid inner membrane	-	-
0	Manes_01G209600	Manes_01G209600	0.760994	0.364262	1.06291	7.81907e-54	2.58287e-49	--	DEVIL-like protein [Trema orientale]	-	-	-	-	-	-	GO:0044767//single-organism developmental process
0	Manes_15G148400	Manes_15G148400	1.37222	0.630054	1.12296	3.78801e-52	1.25129e-47	--	Bifunctional inhibitor/lipid-transfer protein/seed storage 2S albumin superfamily protein [Prunus dulcis]	-	-	-	-	GO:0005911//cell-cell junction;GO:0043231//intracellular membrane-bounded organelle	GO:0005515//protein binding;GO:0008289//lipid binding;GO:0046914//transition metal ion binding	GO:0009863//salicylic acid mediated signaling pathway
0	Manes_08G103000	At5g13200	1.15891	0.574337	1.01279	2.51505e-51	8.30798e-47	At5g13200	GEM-like protein 5 [Manihot esculenta]	-	-	-	-	-	-	GO:0009408//response to heat
0	Manes_06G130400	MSR4	0.559769	0.242178	1.20876	2.75602e-50	9.10395e-46	MSR4	peptide methionine sulfoxide reductase A1-like [Manihot esculenta]	-	-	-	-	GO:0009526//plastid envelope;GO:0009532//plastid stroma	GO:0016671//oxidoreductase activity, acting on a sulfur group of donors, disulfide as acceptor	GO:0006355//regulation of transcription, DNA-templated;GO:0006544//glycine metabolic process;GO:0006979//response to oxidative stress;GO:0009639//response to red or far red light;GO:0009725//response to hormone;GO:0016192//vesicle-mediated transport;GO:0032989//cellular component morphogenesis;GO:0036211//protein modification process;GO:0040007//growth;GO:0044267//cellular protein metabolic proce…
0	Manes_04G077000	ATJ11	0.705364	0.345662	1.02901	5.47189e-49	1.80753e-44	ATJ11	chaperone protein dnaJ 11, chloroplastic-like [Manihot esculenta]	-	-	-	-	-	-	-
0	Manes_13G142200	GLK1	0.525899	0.243411	1.11139	1.22268e-47	4.03887e-43	GLK1	transcription activator GLK1-like [Manihot esculenta]	-	-	-	-	-	GO:0000975//regulatory region DNA binding;GO:0001071//nucleic acid binding transcription factor activity	GO:0006355//regulation of transcription, DNA-templated;GO:0006952//defense response;GO:0007165//signal transduction;GO:0009658//chloroplast organization;GO:0009725//response to hormone;GO:0009909//regulation of flower development;GO:0032268//regulation of cellular protein metabolic process;GO:0044085//cellular component biogenesis;GO:0044802//single-organism membrane organization;GO:0051649//esta…
0	Manes_02G019100	BRH1	0.657627	0.304674	1.11	7.56815e-46	2.49999e-41	BRH1	E3 ubiquitin-protein ligase RHA1B-like [Manihot esculenta]	-	-	-	-	-	GO:0046914//transition metal ion binding	GO:0001101//response to acid chemical;GO:0006605//protein targeting;GO:0006873//cellular ion homeostasis;GO:0006972//hyperosmotic response;GO:0009755//hormone-mediated signaling pathway;GO:0009891//positive regulation of biosynthetic process;GO:0010243//response to organonitrogen compound;GO:0030001//metal ion transport;GO:0043067//regulation of programmed cell death
0	Manes_07G056400	Manes_07G056400	0.549117	0.256714	1.09695	2.39019e-45	7.8955e-41	--	Ribosomal RNA large subunit methyltransferase H [Gossypium australe]	-	-	-	-	GO:0044434//chloroplast part	-	-
0	Manes_08G124900	Manes_08G124900	0.461132	0.23053	1.00023	6.6468e-43	2.19564e-38	--	A_TM021B04.11 protein [Theobroma cacao]	-	-	-	-	GO:0009536//plastid	GO:0097159//organic cyclic compound binding;GO:1901363//heterocyclic compound binding	GO:0006873//cellular ion homeostasis;GO:0030001//metal ion transport
0	Manes_08G069000	Manes_08G069000	0.524578	0.256183	1.03398	4.51013e-37	1.48983e-32	--	3-isopropylmalate dehydratase large subunit [Gossypium australe]	-	-	-	-	GO:0031224//intrinsic component of membrane	-	GO:0005982//starch metabolic process;GO:0005984//disaccharide metabolic process;GO:0006739//NADP metabolic process
1	Manes_09G172200	ephA	1.7772	0.036173	5.61855	0	0	ephA	PREDICTED: bifunctional epoxide hydrolase 2 [Populus euphratica]	-	-	-	-	GO:0042579//microbody	GO:0004713//protein tyrosine kinase activity	GO:0006468//protein phosphorylation
1	Manes_13G043400	Manes_13G043400	4.55109	0.0964383	5.56046	0	0	--	glycine-rich protein 5-like [Manihot esculenta]	-	-	-	-	-	-	-
1	Manes_05G090000	MLP423	9.90192	0.210012	5.55917	0	0	MLP423	MLP-like protein 423 [Manihot esculenta]	-	-	-	-	GO:0009536//plastid	-	GO:0009451//RNA modification;GO:0050896//response to stimulus
1	Manes_08G142400	LTL1	3.14641	0.0690206	5.51054	0	0	LTL1	GDSL esterase/lipase LTL1-like [Manihot esculenta]	-	-	-	-	-	GO:0016788//hydrolase activity, acting on ester bonds	GO:0001101//response to acid chemical;GO:0006629//lipid metabolic process;GO:0006972//hyperosmotic response;GO:0009886//post-embryonic morphogenesis;GO:0010038//response to metal ion
1	Manes_13G094600	HNL	7.22289	0.169617	5.41222	0	0	HNL	(S)-hydroxynitrile lyase-like [Manihot esculenta]	Metabolism;Metabolism;Metabolism	Global and overview maps;Global and overview maps;Metabolism of other amino acids	ko01100//Metabolic pathways;ko01110//Biosynthesis of secondary metabolites;ko00460//Cyanoamino acid metabolism	K13033;K13033;K13033	-	GO:0005488//binding;GO:0016832//aldehyde-lyase activity;GO:0052689//carboxylic ester hydrolase activity	GO:0000097//sulfur amino acid biosynthetic process;GO:0001101//response to acid chemical;GO:0006605//protein targeting;GO:0006970//response to osmotic stress;GO:0009694//jasmonic acid metabolic process;GO:0009746//response to hexose;GO:0009814//defense response, incompatible interaction;GO:0009891//positive regulation of biosynthetic process;GO:0016137//glycoside metabolic process;GO:0018958//phe…
1	Manes_11G031200	APG	1.84792	0.0520819	5.14897	0	0	APG	GDSL esterase/lipase APG isoform X2 [Hevea brasiliensis]	-	-	-	-	GO:0005576//extracellular region	GO:0016788//hydrolase activity, acting on ester bonds	GO:0005976//polysaccharide metabolic process;GO:0006631//fatty acid metabolic process;GO:0007275//multicellular organism development;GO:0009826//unidimensional cell growth;GO:0032535//regulation of cellular component size;GO:0042546//cell wall biogenesis;GO:0043479//pigment accumulation in tissues in response to UV light;GO:0048588//developmental cell growth;GO:0060918//auxin transport;GO:0071555…
1	Manes_15G115900	At1g29670	3.36086	0.0962174	5.12639	0	0	At1g29670	GDSL esterase/lipase At5g45670-like [Manihot esculenta]	-	-	-	-	GO:0005576//extracellular region;GO:0030312//external encapsulating structure;GO:0031976//plastid thylakoid	GO:0016788//hydrolase activity, acting on ester bonds	GO:0006631//fatty acid metabolic process;GO:0006970//response to osmotic stress;GO:0007275//multicellular organism development;GO:0009414//response to water deprivation;GO:0009746//response to hexose;GO:0009814//defense response, incompatible interaction;GO:0042044//fluid transport
1	Manes_17G062300	At1g29670	6.17516	0.191737	5.00928	0	0	At1g29670	GDSL esterase/lipase At5g45670-like [Manihot esculenta]	-	-	-	-	GO:0005576//extracellular region;GO:0030312//external encapsulating structure;GO:0031976//plastid thylakoid	GO:0016788//hydrolase activity, acting on ester bonds	GO:0006631//fatty acid metabolic process;GO:0006970//response to osmotic stress;GO:0007275//multicellular organism development;GO:0009414//response to water deprivation;GO:0009746//response to hexose;GO:0009814//defense response, incompatible interaction;GO:0042044//fluid transport
1	Manes_11G042900	PERK1	1.34709	0.0450097	4.90347	0	0	PERK1	proline-rich receptor-like protein kinase PERK1 [Manihot esculenta]	-	-	-	-	GO:0016020//membrane	GO:0004674//protein serine/threonine kinase activity;GO:0036094//small molecule binding;GO:0097159//organic cyclic compound binding;GO:1901363//heterocyclic compound binding	GO:0001558//regulation of cell growth;GO:0006468//protein phosphorylation;GO:0009664//plant-type cell wall organization;GO:0010383//cell wall polysaccharide metabolic process;GO:0050896//response to stimulus
1	Manes_01G112700	LTP-2	8.65392	0.29268	4.88596	0	0	LTP-2	non-specific lipid-transfer protein 2-like [Manihot esculenta]	-	-	-	-	-	GO:0005488//binding	GO:0006605//protein targeting;GO:0009891//positive regulation of biosynthetic process;GO:0043067//regulation of programmed cell death
1	Manes_01G128300	PDF1	10.775	0.39577	4.76688	0	0	PDF1	protodermal factor 1-like [Manihot esculenta]	-	-	-	-	-	-	GO:0048509//regulation of meristem development
1	Manes_S045500	Manes_S045500	2.54587	0.0965576	4.72063	0	0	--	transmembrane protein [Gossypium australe]	-	-	-	-	-	-	-
1	Manes_08G171700	LTP10	25.5867	0.974428	4.71469	0	0	LTP10	non-specific lipid-transfer protein P5-like [Manihot esculenta]	-	-	-	-	GO:0005576//extracellular region;GO:0005618//cell wall;GO:0016020//membrane;GO:0031976//plastid thylakoid	GO:0005515//protein binding	GO:0006950//response to stress;GO:0044765//single-organism transport
1	Manes_15G101200	RCOM_0477780	1.4194	0.054612	4.69992	0	0	RCOM_0477780	CASP-like protein 2A1 [Manihot esculenta]	-	-	-	-	GO:0031224//intrinsic component of membrane	-	-
1	Manes_11G042800	Manes_11G042800	1.84556	0.0746896	4.62701	0	0	--	proline-rich receptor-like protein kinase PERK1 [Manihot esculenta]	-	-	-	-	GO:0016020//membrane	GO:0004672//protein kinase activity	GO:0006468//protein phosphorylation;GO:0016043//cellular component organization
1	Manes_17G017400	HDG5	1.70773	0.0759974	4.48998	0	0	HDG5	homeobox-leucine zipper protein HDG5 isoform X1 [Manihot esculenta]	-	-	-	-	GO:0043231//intracellular membrane-bounded organelle	GO:0003677//DNA binding	GO:0010468//regulation of gene expression
1	Manes_06G151000	DCR	2.549	0.114156	4.48085	0	0	DCR	BAHD acyltransferase DCR [Manihot esculenta]	-	-	-	-	GO:0044444//cytoplasmic part	GO:0016747//transferase activity, transferring acyl groups other than amino-acyl groups	GO:0000904//cell morphogenesis involved in differentiation;GO:0002009//morphogenesis of an epithelium;GO:0003006//developmental process involved in reproduction;GO:0009059//macromolecule biosynthetic process
1	Manes_09G178300	Manes_09G178300	5.21972	0.236129	4.46633	0	0	--	plant/F25P12-18 protein [Gossypium australe]	-	-	-	-	GO:0005576//extracellular region	-	GO:0000097//sulfur amino acid biosynthetic process;GO:0000904//cell morphogenesis involved in differentiation;GO:0044085//cellular component biogenesis
1	Manes_15G104300	pod	2.09564	0.108635	4.26984	0	0	pod	peroxidase 15-like [Manihot esculenta]	Metabolism;Metabolism;Metabolism	Global and overview maps;Global and overview maps;Biosynthesis of other secondary metabolites	ko01100//Metabolic pathways;ko01110//Biosynthesis of secondary metabolites;ko00940//Phenylpropanoid biosynthesis	K00430;K00430;K00430	GO:0005576//extracellular region;GO:0005618//cell wall;GO:0031090//organelle membrane;GO:0043231//intracellular membrane-bounded organelle;GO:0044444//cytoplasmic part	GO:0003824//catalytic activity;GO:0016209//antioxidant activity;GO:0046906//tetrapyrrole binding	GO:0000902//cell morphogenesis;GO:0006970//response to osmotic stress;GO:0009314//response to radiation;GO:0009617//response to bacterium;GO:0009620//response to fungus;GO:0009624//response to nematode;GO:0009725//response to hormone;GO:0010038//response to metal ion;GO:0044710//single-organism metabolic process;GO:0052166//positive regulation by symbiont of host innate immune response;GO:0072593…
1	Manes_07G014300	ARPN	4.63001	0.260556	4.15135	0	0	ARPN	basic blue protein-like [Manihot esculenta]	-	-	-	-	GO:0005576//extracellular region;GO:0016020//membrane;GO:0031012//extracellular matrix	GO:0046914//transition metal ion binding	GO:0001101//response to acid chemical;GO:0003006//developmental process involved in reproduction;GO:0009409//response to cold;GO:0009639//response to red or far red light;GO:0009756//carbohydrate mediated signaling;GO:0032446//protein modification by small protein conjugation;GO:0044703//multi-organism reproductive process;GO:0044710//single-organism metabolic process;GO:0048507//meristem develop…
1	Manes_01G255900	GPAT8	1.28947	0.078939	4.0299	0	0	GPAT8	probable glycerol-3-phosphate acyltransferase 8 [Manihot esculenta]	Metabolism;Metabolism;Metabolism;Metabolism	Global and overview maps;Global and overview maps;Lipid metabolism;Lipid metabolism	ko01100//Metabolic pathways;ko01110//Biosynthesis of secondary metabolites;ko00564//Glycerophospholipid metabolism;ko00561//Glycerolipid metabolism	K13508;K13508;K13508;K13508	GO:0009536//plastid;GO:0031224//intrinsic component of membrane	GO:0008374//O-acyltransferase activity;GO:0042578//phosphoric ester hydrolase activity	GO:0005976//polysaccharide metabolic process;GO:0006631//fatty acid metabolic process;GO:0009059//macromolecule biosynthetic process;GO:0009826//unidimensional cell growth;GO:0032535//regulation of cellular component size;GO:0043479//pigment accumulation in tissues in response to UV light;GO:0045229//external encapsulating structure organization;GO:0046471//phosphatidylglycerol metabolic process;…
1	Manes_13G011400	LTPG1	4.94855	0.308471	4.0038	0	0	LTPG1	non-specific lipid transfer protein GPI-anchored 1-like isoform X2 [Manihot esculenta]	-	-	-	-	GO:0005618//cell wall;GO:0031225//anchored component of membrane;GO:0043231//intracellular membrane-bounded organelle	GO:0005488//binding	GO:0007275//multicellular organism development;GO:0009620//response to fungus;GO:0044765//single-organism transport
1	Manes_18G037300	SCP2	2.04792	0.141688	3.85337	0	0	SCP2	non-specific lipid-transfer protein-like [Manihot esculenta]	-	-	-	-	GO:0042579//microbody	GO:0005496//steroid binding	GO:0003006//developmental process involved in reproduction;GO:0006081//cellular aldehyde metabolic process;GO:0006869//lipid transport;GO:0006996//organelle organization;GO:0009062//fatty acid catabolic process;GO:0009685//gibberellin metabolic process;GO:0010476//gibberellin mediated signaling pathway;GO:0044707//single-multicellular organism process
1	Manes_11G163300	Manes_11G163300	2.9508	0.207388	3.83071	0	0	--	Pollen_Ole_e_I domain-containing protein [Cephalotus follicularis]	-	-	-	-	-	-	-
1	Manes_11G111900	XYP11	2.91591	0.208234	3.80767	0	0	XYP11	non-specific lipid transfer protein GPI-anchored 2-like [Manihot esculenta]	-	-	-	-	GO:0031225//anchored component of membrane	-	-
1	Manes_10G014200	dfr1	2.68575	0.244894	3.4551	0	0	dfr1	dihydrofolate reductase-like isoform X1 [Manihot esculenta]	-	-	-	-	-	GO:0003824//catalytic activity	GO:0001101//response to acid chemical;GO:0006812//cation transport;GO:0006950//response to stress;GO:0009692//ethylene metabolic process;GO:0009694//jasmonic acid metabolic process;GO:0051707//response to other organism
1	Manes_15G016300	RCOM_0680180	7.03821	0.675308	3.38159	0	0	RCOM_0680180	CASP-like protein 1E1 [Manihot esculenta]	-	-	-	-	GO:0031224//intrinsic component of membrane	-	-
1	Manes_06G165200	ALDH3F1	2.95247	0.305427	3.27302	0	0	ALDH3F1	aldehyde dehydrogenase family 3 member F1-like [Manihot esculenta]	Metabolism;Metabolism;Metabolism;Metabolism;Metabolism;Metabolism;Metabolism;Metabolism;Metabolism;Metabolism;Metabolism;Metabolism;Metabolism;Metabolism	Global and overview maps;Global and overview maps;Carbohydrate metabolism;Carbohydrate metabolism;Lipid metabolism;Amino acid metabolism;Carbohydrate metabolism;Amino acid metabolism;Lipid metabolism;Amino acid metabolism;Metabolism of other amino acids;Amino acid metabolism;Amino acid metabolism;Metabolism of terpenoids and polyketides	ko01100//Metabolic pathways;ko01110//Biosynthesis of secondary metabolites;ko00010//Glycolysis / Gluconeogenesis;ko00620//Pyruvate metabolism;ko00561//Glycerolipid metabolism;ko00330//Arginine and proline metabolism;ko00053//Ascorbate and aldarate metabolism;ko00380//Tryptophan metabolism;ko00071//Fatty acid degradation;ko00280//Valine, leucine and isoleucine degradation;ko00410//beta-Alanine met…	K00128;K00128;K00128;K00128;K00128;K00128;K00128;K00128;K00128;K00128;K00128;K00128;K00128;K00128	-	GO:0016620//oxidoreductase activity, acting on the aldehyde or oxo group of donors, NAD or NADP as acceptor	GO:0007154//cell communication;GO:0009605//response to external stimulus;GO:0009628//response to abiotic stimulus;GO:0044237//cellular metabolic process;GO:0044710//single-organism metabolic process;GO:0051716//cellular response to stimulus
1	Manes_11G075100	CHS	19.1551	2.03321	3.2359	0	0	CHS	chalcone synthase [Manihot esculenta]	Metabolism;Metabolism;Metabolism;Organismal Systems	Global and overview maps;Global and overview maps;Biosynthesis of other secondary metabolites;Environmental adaptation	ko01100//Metabolic pathways;ko01110//Biosynthesis of secondary metabolites;ko00941//Flavonoid biosynthesis;ko04712//Circadian rhythm - plant	K00660;K00660;K00660;K00660	GO:0005774//vacuolar membrane	GO:0016747//transferase activity, transferring acyl groups other than amino-acyl groups;GO:0046983//protein dimerization activity	GO:0009411//response to UV;GO:0009813//flavonoid biosynthetic process;GO:0034285//response to disaccharide;GO:0060918//auxin transport
1	Manes_02G160700	FL	6.73565	0.920815	2.87083	0	0	FL	flavonol synthase/flavanone 3-hydroxylase-like [Manihot esculenta]	Metabolism;Metabolism;Metabolism	Global and overview maps;Global and overview maps;Biosynthesis of other secondary metabolites	ko01100//Metabolic pathways;ko01110//Biosynthesis of secondary metabolites;ko00941//Flavonoid biosynthesis	K05278;K05278;K05278	GO:0044424//intracellular part	GO:0016706//oxidoreductase activity, acting on paired donors, with incorporation or reduction of molecular oxygen, 2-oxoglutarate as one donor, and incorporation of one atom each of oxygen into both donors;GO:0019842//vitamin binding;GO:0046914//transition metal ion binding	GO:0009411//response to UV;GO:0009617//response to bacterium;GO:0009725//response to hormone;GO:0034285//response to disaccharide;GO:0051553//flavone biosynthetic process
1	Manes_04G094200	CHS	6.8939	1.02131	2.7549	0	0	CHS	chalcone synthase 2 [Manihot esculenta]	Metabolism;Metabolism;Metabolism;Organismal Systems	Global and overview maps;Global and overview maps;Biosynthesis of other secondary metabolites;Environmental adaptation	ko01100//Metabolic pathways;ko01110//Biosynthesis of secondary metabolites;ko00941//Flavonoid biosynthesis;ko04712//Circadian rhythm - plant	K00660;K00660;K00660;K00660	GO:0005774//vacuolar membrane	GO:0016747//transferase activity, transferring acyl groups other than amino-acyl groups;GO:0046983//protein dimerization activity	GO:0009411//response to UV;GO:0009813//flavonoid biosynthetic process;GO:0034285//response to disaccharide;GO:0060918//auxin transport
1	Manes_01G112600	LTP-2	129.382	21.4624	2.59176	0	0	LTP-2	non-specific lipid-transfer protein 2-like [Manihot esculenta]	-	-	-	-	-	GO:0005488//binding	GO:0006605//protein targeting;GO:0009891//positive regulation of biosynthetic process;GO:0043067//regulation of programmed cell death
1	Manes_01G192700	GSTU17	43.166	14.0209	1.62232	0	0	GSTU17	glutathione S-transferase U17-like [Manihot esculenta]	Metabolism;Metabolism	Global and overview maps;Metabolism of other amino acids	ko01100//Metabolic pathways;ko00480//Glutathione metabolism	K00799;K00799	GO:0005737//cytoplasm	GO:0016765//transferase activity, transferring alkyl or aryl (other than methyl) groups	GO:0006739//NADP metabolic process;GO:0009404//toxin metabolic process;GO:0014070//response to organic cyclic compound;GO:0044257//cellular protein catabolic process
1	Manes_02G046100	MYB306	2.63428	0.17936	3.87648	1.39366e-307	4.60368e-303	MYB306	transcription factor MYB30-like [Manihot esculenta]	-	-	-	-	GO:0043231//intracellular membrane-bounded organelle	GO:0001071//nucleic acid binding transcription factor activity;GO:0005488//binding	GO:0000038//very long-chain fatty acid metabolic process;GO:0001101//response to acid chemical;GO:0009725//response to hormone;GO:0010468//regulation of gene expression;GO:0033554//cellular response to stress;GO:0044249//cellular biosynthetic process;GO:0051707//response to other organism;GO:1901576//organic substance biosynthetic process
1	Manes_02G118000	ABCG11	1.60451	0.0960742	4.06184	4.34037e-299	1.43376e-294	ABCG11	ABC transporter G family member 11-like [Manihot esculenta]	-	-	-	-	GO:0031224//intrinsic component of membrane;GO:0044459//plasma membrane part	GO:0005319//lipid transporter activity;GO:0017111//nucleoside-triphosphatase activity;GO:0032550//purine ribonucleoside binding	GO:0001101//response to acid chemical;GO:0006869//lipid transport;GO:0006970//response to osmotic stress
1	Manes_12G047100	MEBL	2.85655	0.296416	3.26858	7.54865e-267	2.49355e-262	MEBL	membrane protein of ER body 2-like [Manihot esculenta]	-	-	-	-	-	-	-
1	Manes_03G009500	WRKY40	12.3513	2.43499	2.34267	1.94898e-260	6.43807e-256	WRKY40	probable WRKY transcription factor 40 [Manihot esculenta]	-	-	-	-	GO:0043231//intracellular membrane-bounded organelle	GO:0001071//nucleic acid binding transcription factor activity;GO:0003677//DNA binding	GO:0000160//phosphorelay signal transduction system;GO:0006605//protein targeting;GO:0009617//response to bacterium;GO:0009620//response to fungus;GO:0009642//response to light intensity;GO:0009694//jasmonic acid metabolic process;GO:0009696//salicylic acid metabolic process;GO:0009755//hormone-mediated signaling pathway;GO:0009863//salicylic acid mediated signaling pathway;GO:0010243//response t…
1	Manes_16G013700	CRK25	2.00405	0.182573	3.45637	9.99375e-260	3.30124e-255	CRK25	cysteine-rich receptor-like protein kinase 10 [Hevea brasiliensis]	-	-	-	-	-	GO:0004674//protein serine/threonine kinase activity;GO:0004871//signal transducer activity;GO:0036094//small molecule binding;GO:0097159//organic cyclic compound binding;GO:1901363//heterocyclic compound binding	GO:0000041//transition metal ion transport;GO:0001101//response to acid chemical;GO:0006468//protein phosphorylation;GO:0009267//cellular response to starvation;GO:0015698//inorganic anion transport;GO:0045491//xylan metabolic process;GO:0050794//regulation of cellular process
1	Manes_02G109500	APF1	1.30448	0.112047	3.5413	2.34986e-250	7.76228e-246	APF1	aspartyl protease family protein 1-like [Manihot esculenta]	-	-	-	-	GO:0031224//intrinsic component of membrane	GO:0004175//endopeptidase activity;GO:0005488//binding	GO:0006412//translation;GO:0046942//carboxylic acid transport
1	Manes_13G065800	DK-ACO1	4.57784	0.595269	2.94305	4.09709e-217	1.35339e-212	DK-ACO1	1-aminocyclopropane-1-carboxylate oxidase [Manihot esculenta]	Metabolism;Metabolism;Metabolism	Global and overview maps;Global and overview maps;Amino acid metabolism	ko01100//Metabolic pathways;ko01110//Biosynthesis of secondary metabolites;ko00270//Cysteine and methionine metabolism	K05933;K05933;K05933	-	GO:0016641//oxidoreductase activity, acting on the CH-NH2 group of donors, oxygen as acceptor;GO:0016705//oxidoreductase activity, acting on paired donors, with incorporation or reduction of molecular oxygen;GO:0019842//vitamin binding;GO:0043169//cation binding	GO:0006950//response to stress;GO:0007275//multicellular organism development;GO:0009692//ethylene metabolic process;GO:0044710//single-organism metabolic process
1	Manes_02G077800	NUDT17	6.05516	0.864233	2.80867	5.46628e-201	1.80567e-196	NUDT17	nudix hydrolase 18, mitochondrial-like [Manihot esculenta]	-	-	-	-	GO:0043231//intracellular membrane-bounded organelle	GO:0052841//inositol bisdiphosphate tetrakisphosphate diphosphatase activity;GO:0052842//inositol diphosphate pentakisphosphate diphosphatase activity	-
1	Manes_13G105800	BHLH25	2.28087	0.248479	3.19839	7.33765e-200	2.42385e-195	BHLH25	transcription factor bHLH18-like [Manihot esculenta]	-	-	-	-	-	GO:0005515//protein binding;GO:0016628//oxidoreductase activity, acting on the CH-CH group of donors, NAD or NADP as acceptor	GO:0044710//single-organism metabolic process
1	Manes_07G104100	MLO6	1.36613	0.146453	3.22158	3.16216e-196	1.04456e-191	MLO6	MLO-like protein 12 [Manihot esculenta]	-	-	-	-	GO:0005911//cell-cell junction;GO:0031224//intrinsic component of membrane;GO:0043231//intracellular membrane-bounded organelle	-	GO:0002252//immune effector process;GO:0006605//protein targeting;GO:0006812//cation transport;GO:0009404//toxin metabolic process;GO:0009617//response to bacterium;GO:0009696//salicylic acid metabolic process;GO:0009755//hormone-mediated signaling pathway;GO:0009863//salicylic acid mediated signaling pathway;GO:0010053//root epidermal cell differentiation;GO:0010243//response to organonitrogen c…
1	Manes_02G089600	APF2	1.73568	0.220137	2.97902	7.1581e-192	2.36453e-187	APF2	aspartyl protease family protein 2-like isoform X1 [Manihot esculenta]	-	-	-	-	-	GO:0008233//peptidase activity	GO:0009620//response to fungus;GO:0010243//response to organonitrogen compound;GO:0019538//protein metabolic process
1	Manes_15G033800	CAM3	12.4229	3.7924	1.71182	5.85505e-185	1.9341e-180	CAM3	calmodulin-like protein 11 [Hevea brasiliensis]	Organismal Systems	Environmental adaptation	ko04626//Plant-pathogen interaction	K13448	GO:0031090//organelle membrane;GO:0043231//intracellular membrane-bounded organelle;GO:0044444//cytoplasmic part	GO:0016628//oxidoreductase activity, acting on the CH-CH group of donors, NAD or NADP as acceptor;GO:0046872//metal ion binding;GO:0060089//molecular transducer activity	GO:0006928//movement of cell or subcellular component;GO:0009593//detection of chemical stimulus;GO:0009605//response to external stimulus;GO:0019932//second-messenger-mediated signaling;GO:0044710//single-organism metabolic process;GO:0051640//organelle localization
1	Manes_01G057800	ACS1	2.11345	0.252321	3.06627	8.2056e-183	2.71056e-178	ACS1	1-aminocyclopropane-1-carboxylate synthase-like [Manihot esculenta]	Metabolism;Metabolism;Environmental Information Processing;Metabolism	Global and overview maps;Global and overview maps;Signal transduction;Amino acid metabolism	ko01100//Metabolic pathways;ko01110//Biosynthesis of secondary metabolites;ko04016//MAPK signaling pathway - plant;ko00270//Cysteine and methionine metabolism	K20772;K20772;K20772;K20772	-	GO:0005515//protein binding;GO:0016846//carbon-sulfur lyase activity;GO:0043168//anion binding	GO:0001101//response to acid chemical;GO:0006950//response to stress;GO:0007275//multicellular organism development;GO:0009692//ethylene metabolic process;GO:0009725//response to hormone;GO:0010243//response to organonitrogen compound;GO:0018871//1-aminocyclopropane-1-carboxylate metabolic process
1	Manes_07G140900	CHI3	4.903	1.49895	1.70971	5.05867e-178	1.67103e-173	CHI3	probable chalcone--flavonone isomerase 3 [Manihot esculenta]	Metabolism;Metabolism;Metabolism	Global and overview maps;Global and overview maps;Biosynthesis of other secondary metabolites	ko01100//Metabolic pathways;ko01110//Biosynthesis of secondary metabolites;ko00941//Flavonoid biosynthesis	K01859;K01859;K01859	-	GO:0016872//intramolecular lyase activity	GO:0009411//response to UV;GO:0009812//flavonoid metabolic process;GO:0034285//response to disaccharide
1	Manes_09G073500	Manes_09G073500	9.79074	1.95435	2.32473	3.53009e-177	1.1661e-172	--	PREDICTED: cysteine-rich and transmembrane domain-containing protein B-like [Tarenaya hassleriana]	-	-	-	-	-	-	GO:0010243//response to organonitrogen compound
1	Manes_14G023600	DTX35	2.0523	0.304408	2.75316	9.90301e-167	3.27126e-162	DTX35	protein DETOXIFICATION 35-like [Manihot esculenta]	-	-	-	-	GO:0031090//organelle membrane;GO:0031224//intrinsic component of membrane	GO:0015291//secondary active transmembrane transporter activity	GO:0000904//cell morphogenesis involved in differentiation;GO:0006928//movement of cell or subcellular component;GO:0009900//dehiscence;GO:0015893//drug transport;GO:0048229//gametophyte development;GO:0071704//organic substance metabolic process
1	Manes_09G127000	4CL3	1.63503	0.223718	2.86957	3.16943e-163	1.04696e-158	4CL3	4-coumarate--CoA ligase 2-like [Manihot esculenta]	Metabolism;Metabolism;Metabolism;Metabolism	Global and overview maps;Global and overview maps;Biosynthesis of other secondary metabolites;Metabolism of cofactors and vitamins	ko01100//Metabolic pathways;ko01110//Biosynthesis of secondary metabolites;ko00940//Phenylpropanoid biosynthesis;ko00130//Ubiquinone and other terpenoid-quinone biosynthesis	K01904;K01904;K01904;K01904	-	GO:0016405//CoA-ligase activity;GO:0016703//oxidoreductase activity, acting on single donors with incorporation of molecular oxygen, incorporation of one atom of oxygen (internal monooxygenases or internal mixed function oxidases);GO:0032550//purine ribonucleoside binding	GO:0006725//cellular aromatic compound metabolic process;GO:0006950//response to stress;GO:0009411//response to UV;GO:0009620//response to fungus;GO:0009813//flavonoid biosynthetic process;GO:0010208//pollen wall assembly;GO:0034285//response to disaccharide;GO:0044710//single-organism metabolic process
1	Manes_18G013100	PSI2	2.09646	0.384727	2.44605	1.4644e-137	4.83734e-133	PSI2	DUF668 domain-containing protein/DUF3475 domain-containing protein, partial [Cephalotus follicularis]	-	-	-	-	-	-	-
1	Manes_13G059500	PIK-1	7.21435	1.61454	2.15975	2.74728e-135	9.07509e-131	PIK-1	heavy metal-associated isoprenylated plant protein 39-like [Manihot esculenta]	-	-	-	-	-	-	-
1	Manes_15G182400	ACBP1	14.2792	6.28148	1.18474	2.40885e-134	7.95717e-130	ACBP1	acyl-CoA-binding protein [Manihot esculenta]	-	-	-	-	GO:0005618//cell wall;GO:0016020//membrane;GO:0044444//cytoplasmic part	GO:0005543//phospholipid binding;GO:0046872//metal ion binding	GO:0000097//sulfur amino acid biosynthetic process;GO:0001101//response to acid chemical;GO:0003006//developmental process involved in reproduction;GO:0006970//response to osmotic stress;GO:0006996//organelle organization;GO:0009409//response to cold;GO:0009642//response to light intensity;GO:0009845//seed germination;GO:0010038//response to metal ion;GO:0032958//inositol phosphate biosynthetic p…
1	Manes_10G152300	Manes_10G152300	5.39771	1.10701	2.28568	2.88082e-134	9.51623e-130	--	Transcription termination factor like [Actinidia chinensis var. chinensis] [Actinidia chinensis]	-	-	-	-	GO:0043231//intracellular membrane-bounded organelle	-	GO:0000160//phosphorelay signal transduction system;GO:0002252//immune effector process;GO:0009404//toxin metabolic process;GO:0009692//ethylene metabolic process;GO:0009755//hormone-mediated signaling pathway;GO:0010243//response to organonitrogen compound;GO:0014070//response to organic cyclic compound;GO:0045333//cellular respiration
1	Manes_13G069600	MAPKKK17	2.99657	0.491123	2.60916	2.57089e-133	8.49243e-129	MAPKKK17	mitogen-activated protein kinase kinase kinase 18-like [Manihot esculenta]	Environmental Information Processing	Signal transduction	ko04016//MAPK signaling pathway - plant	K20716	-	GO:0004674//protein serine/threonine kinase activity;GO:0036094//small molecule binding;GO:0097159//organic cyclic compound binding;GO:1901363//heterocyclic compound binding	GO:0006468//protein phosphorylation
1	Manes_13G092100	HNL	7.63731	3.48587	1.13155	7.10981e-132	2.34858e-127	HNL	(S)-hydroxynitrile lyase [Manihot esculenta]	Metabolism;Metabolism;Metabolism	Global and overview maps;Global and overview maps;Metabolism of other amino acids	ko01100//Metabolic pathways;ko01110//Biosynthesis of secondary metabolites;ko00460//Cyanoamino acid metabolism	K13033;K13033;K13033	-	GO:0005488//binding;GO:0016832//aldehyde-lyase activity;GO:0052689//carboxylic ester hydrolase activity	GO:0000097//sulfur amino acid biosynthetic process;GO:0001101//response to acid chemical;GO:0006605//protein targeting;GO:0006970//response to osmotic stress;GO:0009694//jasmonic acid metabolic process;GO:0009746//response to hexose;GO:0009891//positive regulation of biosynthetic process;GO:0016137//glycoside metabolic process;GO:0018958//phenol-containing compound metabolic process;GO:0042044//f…
1	Manes_16G007300	PER42	2.90657	1.08716	1.41876	3.0931e-125	1.02174e-120	PER42	peroxidase 42-like [Manihot esculenta]	Metabolism;Metabolism;Metabolism	Global and overview maps;Global and overview maps;Biosynthesis of other secondary metabolites	ko01100//Metabolic pathways;ko01110//Biosynthesis of secondary metabolites;ko00940//Phenylpropanoid biosynthesis	K00430;K00430;K00430	GO:0044444//cytoplasmic part	GO:0003824//catalytic activity;GO:0016209//antioxidant activity;GO:0043169//cation binding;GO:0046906//tetrapyrrole binding	GO:0000097//sulfur amino acid biosynthetic process;GO:0006873//cellular ion homeostasis;GO:0006970//response to osmotic stress;GO:0009620//response to fungus;GO:0009746//response to hexose;GO:0019758//glycosinolate biosynthetic process;GO:0030001//metal ion transport;GO:0042044//fluid transport;GO:0042743//hydrogen peroxide metabolic process
1	Manes_17G116400	Manes_17G116400	7.72052	1.58352	2.28556	3.51908e-125	1.16246e-120	--	Histone-lysine N-methyltransferase, H3 lysine-79 specific like [Actinidia chinensis var. chinensis] [Actinidia chinensis]	-	-	-	-	-	-	GO:0006950//response to stress;GO:0044699//single-organism process
1	Manes_11G128100	Manes_11G128100	8.4703	2.27846	1.89435	8.8628e-125	2.92765e-120	--	transmembrane protein [Gossypium australe]	-	-	-	-	-	-	-
1	Manes_S045100	EP3	11.0795	2.97336	1.89773	2.53229e-120	8.3649e-116	EP3	endochitinase EP3 [Manihot esculenta]	Metabolism;Metabolism	Global and overview maps;Carbohydrate metabolism	ko01100//Metabolic pathways;ko00520//Amino sugar and nucleotide sugar metabolism	K01183;K01183	GO:0030312//external encapsulating structure	GO:0004553//hydrolase activity, hydrolyzing O-glycosyl compounds;GO:0097367//carbohydrate derivative binding	GO:0001101//response to acid chemical;GO:0002252//immune effector process;GO:0005976//polysaccharide metabolic process;GO:0006026//aminoglycan catabolic process;GO:0006812//cation transport;GO:0009793//embryo development ending in seed dormancy;GO:0010243//response to organonitrogen compound;GO:0015698//inorganic anion transport;GO:0033554//cellular response to stress;GO:0044036//cell wall macrom…
1	Manes_01G171400	Manes_01G171400	2.96663	0.642012	2.20815	1.33459e-117	4.40855e-113	--	HAD-superfamily hydrolase, subfamily IA, variant 3 [Corchorus capsularis]	-	-	-	-	-	GO:0003824//catalytic activity	GO:0006812//cation transport
1	Manes_07G116500	GLC1	3.66636	1.00844	1.86222	9.23747e-107	3.05141e-102	GLC1	glucan endo-1,3-beta-glucosidase-like [Manihot esculenta]	-	-	-	-	GO:0005911//cell-cell junction;GO:0030312//external encapsulating structure	GO:0008422//beta-glucosidase activity	GO:0010243//response to organonitrogen compound;GO:0044238//primary metabolic process
1	Manes_16G100400	IQM5	4.33951	1.10829	1.9692	2.51874e-106	8.32014e-102	IQM5	IQ domain-containing protein IQM1 [Manihot esculenta]	-	-	-	-	GO:0043231//intracellular membrane-bounded organelle	-	-
1	Manes_11G078800	At5g13200	6.23826	1.51629	2.0406	3.30476e-103	1.09166e-98	At5g13200	GEM-like protein 5 [Manihot esculenta]	-	-	-	-	-	-	GO:0009408//response to heat
1	Manes_16G004100	WRKY6	3.99414	0.975692	2.03339	1.21792e-101	4.02316e-97	WRKY6	probable WRKY transcription factor 31 [Manihot esculenta]	-	-	-	-	-	GO:0000975//regulatory region DNA binding;GO:0001071//nucleic acid binding transcription factor activity	GO:0002252//immune effector process;GO:0006355//regulation of transcription, DNA-templated;GO:0006865//amino acid transport;GO:0007165//signal transduction;GO:0009267//cellular response to starvation;GO:0009404//toxin metabolic process;GO:0010243//response to organonitrogen compound;GO:0014070//response to organic cyclic compound
1	Manes_14G154000	CPR	3.23651	0.815781	1.98818	2.01764e-101	6.66488e-97	CPR	NADPH--cytochrome P450 reductase-like [Manihot esculenta]	-	-	-	-	GO:0009536//plastid;GO:0031090//organelle membrane	GO:0016653//oxidoreductase activity, acting on NAD(P)H, heme protein as acceptor;GO:0032553//ribonucleotide binding;GO:0046914//transition metal ion binding	GO:0001101//response to acid chemical;GO:0006725//cellular aromatic compound metabolic process;GO:0016482//cytoplasmic transport;GO:0044710//single-organism metabolic process
1	Manes_12G051600	OXI1	6.09459	1.47772	2.04415	7.28668e-100	2.40701e-95	OXI1	serine/threonine-protein kinase OXI1-like [Manihot esculenta]	Environmental Information Processing	Signal transduction	ko04016//MAPK signaling pathway - plant	K20714	-	-	-
1	Manes_13G143900	At4g28400	9.18721	3.78405	1.27969	3.10706e-96	1.02636e-91	At4g28400	probable protein phosphatase 2C 58 [Manihot esculenta]	-	-	-	-	-	GO:0004721//phosphoprotein phosphatase activity;GO:0043169//cation binding	GO:0006568//tryptophan metabolic process;GO:0006796//phosphate-containing compound metabolic process;GO:0009683//indoleacetic acid metabolic process;GO:0009814//defense response, incompatible interaction
1	Manes_08G099900	NUDT12	2.6025	0.527342	2.30308	4.40449e-94	1.45494e-89	NUDT12	nudix hydrolase 12, mitochondrial-like [Manihot esculenta]	-	-	-	-	GO:0043231//intracellular membrane-bounded organelle	GO:0004551//nucleotide diphosphatase activity	-
1	Manes_13G061200	AAT1	1.41444	0.206788	2.774	7.50662e-94	2.47966e-89	AAT1	acetyl-CoA acetyltransferase, cytosolic 1-like [Manihot esculenta]	Metabolism;Metabolism;Metabolism;Metabolism;Metabolism;Metabolism;Metabolism;Metabolism;Metabolism;Metabolism;Metabolism;Metabolism;Metabolism;Metabolism	Global and overview maps;Global and overview maps;Global and overview maps;Carbohydrate metabolism;Carbohydrate metabolism;Global and overview maps;Metabolism of terpenoids and polyketides;Amino acid metabolism;Lipid metabolism;Amino acid metabolism;Carbohydrate metabolism;Amino acid metabolism;Carbohydrate metabolism;Lipid metabolism	ko01100//Metabolic pathways;ko01110//Biosynthesis of secondary metabolites;ko01200//Carbon metabolism;ko00620//Pyruvate metabolism;ko00630//Glyoxylate and dicarboxylate metabolism;ko01212//Fatty acid metabolism;ko00900//Terpenoid backbone biosynthesis;ko00380//Tryptophan metabolism;ko00071//Fatty acid degradation;ko00280//Valine, leucine and isoleucine degradation;ko00640//Propanoate metabolism;k…	K00626;K00626;K00626;K00626;K00626;K00626;K00626;K00626;K00626;K00626;K00626;K00626;K00626;K00626	GO:0016020//membrane;GO:0042579//microbody	GO:0003988//acetyl-CoA C-acyltransferase activity;GO:0043169//cation binding	GO:0000904//cell morphogenesis involved in differentiation;GO:0003006//developmental process involved in reproduction;GO:0006084//acetyl-CoA metabolic process;GO:0016104//triterpenoid biosynthetic process;GO:0016129//phytosteroid biosynthetic process;GO:0044707//single-multicellular organism process
1	Manes_16G020100	STC	2.39549	0.562426	2.09059	1.08608e-91	3.58766e-87	STC	sugar carrier protein C [Manihot esculenta]	-	-	-	-	GO:0005911//cell-cell junction;GO:0031224//intrinsic component of membrane;GO:0043231//intracellular membrane-bounded organelle	GO:0005402//cation:sugar symporter activity;GO:0016628//oxidoreductase activity, acting on the CH-CH group of donors, NAD or NADP as acceptor	GO:0006812//cation transport;GO:0008643//carbohydrate transport;GO:0009725//response to hormone;GO:0009814//defense response, incompatible interaction;GO:0016049//cell growth;GO:0044710//single-organism metabolic process
1	Manes_02G182500	PER12	3.39105	0.864684	1.97149	9.03422e-89	2.98427e-84	PER12	peroxidase 12-like [Manihot esculenta]	Metabolism;Metabolism;Metabolism	Global and overview maps;Global and overview maps;Biosynthesis of other secondary metabolites	ko01100//Metabolic pathways;ko01110//Biosynthesis of secondary metabolites;ko00940//Phenylpropanoid biosynthesis	K00430;K00430;K00430	GO:0005618//cell wall;GO:0005911//cell-cell junction;GO:0043231//intracellular membrane-bounded organelle	GO:0003824//catalytic activity;GO:0016209//antioxidant activity;GO:0043169//cation binding;GO:0046906//tetrapyrrole binding	GO:0003006//developmental process involved in reproduction;GO:0006950//response to stress;GO:0042743//hydrogen peroxide metabolic process;GO:0044710//single-organism metabolic process;GO:0048509//regulation of meristem development
1	Manes_16G134800	WRKY11	11.35	5.26099	1.10929	1.67952e-88	5.54796e-84	WRKY11	probable WRKY transcription factor 17 [Manihot esculenta]	-	-	-	-	GO:0043231//intracellular membrane-bounded organelle	GO:0003677//DNA binding;GO:0005515//protein binding	GO:0002252//immune effector process;GO:0007165//signal transduction;GO:0009617//response to bacterium;GO:0010243//response to organonitrogen compound;GO:0010468//regulation of gene expression;GO:0034645//cellular macromolecule biosynthetic process;GO:0046942//carboxylic acid transport
1	Manes_07G038600	J	1.84433	0.338503	2.44586	2.00926e-88	6.63719e-84	J	MADS-box protein JOINTLESS-like isoform X1 [Manihot esculenta]	-	-	-	-	GO:0043231//intracellular membrane-bounded organelle	GO:0003676//nucleic acid binding;GO:0046983//protein dimerization activity	GO:0006355//regulation of transcription, DNA-templated;GO:0006952//defense response;GO:0007165//signal transduction;GO:0009908//flower development;GO:0010074//maintenance of meristem identity;GO:0016043//cellular component organization;GO:0032268//regulation of cellular protein metabolic process;GO:0051707//response to other organism;GO:0070727//cellular macromolecule localization;GO:0071229//cel…
1	Manes_12G085600	MYB4	2.78739	0.625	2.15699	2.4866e-88	8.214e-84	MYB4	transcription factor MYB15-like [Manihot esculenta]	-	-	-	-	-	-	-
1	Manes_03G212700	DGAT3	2.79006	0.640808	2.12233	4.67131e-84	1.54307e-79	DGAT3	diacylglycerol O-acyltransferase 3, cytosolic [Manihot esculenta]	Metabolism;Metabolism	Global and overview maps;Lipid metabolism	ko01100//Metabolic pathways;ko00561//Glycerolipid metabolism	K22849;K22849	-	-	-
1	Manes_02G104700	AN3	5.16629	1.85418	1.47835	9.26142e-82	3.05932e-77	AN3	naringenin,2-oxoglutarate 3-dioxygenase [Manihot esculenta]	Metabolism;Metabolism;Metabolism	Global and overview maps;Global and overview maps;Biosynthesis of other secondary metabolites	ko01100//Metabolic pathways;ko01110//Biosynthesis of secondary metabolites;ko00941//Flavonoid biosynthesis	K00475;K00475;K00475	GO:0044424//intracellular part	GO:0016706//oxidoreductase activity, acting on paired donors, with incorporation or reduction of molecular oxygen, 2-oxoglutarate as one donor, and incorporation of one atom each of oxygen into both donors;GO:0019842//vitamin binding;GO:0032550//purine ribonucleoside binding;GO:0043169//cation binding	GO:0009411//response to UV;GO:0009813//flavonoid biosynthetic process;GO:0034285//response to disaccharide;GO:0044710//single-organism metabolic process
1	Manes_05G156400	JMT	4.26305	1.36927	1.63848	1.43171e-79	4.72935e-75	JMT	jasmonate O-methyltransferase [Manihot esculenta]	Metabolism;Metabolism	Global and overview maps;Lipid metabolism	ko01110//Biosynthesis of secondary metabolites;ko00592//alpha-Linolenic acid metabolism	K08241;K08241	GO:0043231//intracellular membrane-bounded organelle	GO:0008757//S-adenosylmethionine-dependent methyltransferase activity	GO:0001101//response to acid chemical;GO:0006605//protein targeting;GO:0006972//hyperosmotic response;GO:0009694//jasmonic acid metabolic process;GO:0009755//hormone-mediated signaling pathway;GO:0043067//regulation of programmed cell death;GO:0051707//response to other organism;GO:0072330//monocarboxylic acid biosynthetic process
1	Manes_11G164800	Os04g0179200	3.71037	1.45342	1.35212	6.3258e-79	2.0896e-74	Os04g0179200	secoisolariciresinol dehydrogenase-like [Manihot esculenta]	-	-	-	-	-	GO:0003824//catalytic activity	GO:0044710//single-organism metabolic process
1	Manes_09G044600	SYP121	5.67233	1.79698	1.65837	2.05715e-78	6.79538e-74	SYP121	syntaxin-121-like [Manihot esculenta]	Genetic Information Processing	Folding, sorting and degradation	ko04130//SNARE interactions in vesicular transport	K08486	-	-	-
1	Manes_S062500	MYB14	7.32214	2.75316	1.41117	1.57163e-77	5.19158e-73	MYB14	transcription factor MYB15-like [Manihot esculenta]	-	-	-	-	-	GO:0005488//binding	-
1	Manes_06G153100	HIPP39	8.73766	3.48481	1.32617	2.1437e-76	7.08129e-72	HIPP39	heavy metal-associated isoprenylated plant protein 39-like [Manihot esculenta]	-	-	-	-	-	GO:0043169//cation binding	-
1	Manes_09G120700	BETVIII	14.6659	6.37818	1.20125	5.95022e-76	1.96554e-71	BETVIII	probable calcium-binding protein CML43 [Manihot esculenta]	Organismal Systems	Environmental adaptation	ko04626//Plant-pathogen interaction	K13448	GO:0016020//membrane	GO:0046872//metal ion binding	GO:0000904//cell morphogenesis involved in differentiation;GO:0010038//response to metal ion
1	Manes_06G018700	BHLH35	4.36461	1.22269	1.83579	4.55546e-74	1.50481e-69	BHLH35	transcription factor bHLH35-like isoform X1 [Manihot esculenta]	-	-	-	-	GO:0043231//intracellular membrane-bounded organelle	GO:0001071//nucleic acid binding transcription factor activity;GO:0005515//protein binding;GO:0016628//oxidoreductase activity, acting on the CH-CH group of donors, NAD or NADP as acceptor;GO:0031406//carboxylic acid binding	GO:0001101//response to acid chemical;GO:0010468//regulation of gene expression;GO:0032787//monocarboxylic acid metabolic process
1	Manes_15G000900	CP1	11.6364	5.74758	1.01762	7.07006e-74	2.33545e-69	CP1	calmodulin [Manihot esculenta]	Organismal Systems;Environmental Information Processing;Environmental Information Processing	Environmental adaptation;Signal transduction;Signal transduction	ko04626//Plant-pathogen interaction;ko04016//MAPK signaling pathway - plant;ko04070//Phosphatidylinositol signaling system	K02183;K02183;K02183	GO:0030312//external encapsulating structure;GO:0042579//microbody	GO:0046872//metal ion binding;GO:0070011//peptidase activity, acting on L-amino acid peptides	GO:0006972//hyperosmotic response;GO:0009639//response to red or far red light;GO:0009685//gibberellin metabolic process;GO:0010476//gibberellin mediated signaling pathway;GO:0019538//protein metabolic process;GO:0044707//single-multicellular organism process
1	Manes_12G025300	CRK3	1.30668	0.284412	2.19985	8.18055e-74	2.70228e-69	CRK3	cysteine-rich receptor-like protein kinase 3, partial [Manihot esculenta]	-	-	-	-	GO:0031224//intrinsic component of membrane	GO:0004713//protein tyrosine kinase activity;GO:0004722//protein serine/threonine phosphatase activity;GO:0005515//protein binding;GO:0032550//purine ribonucleoside binding;GO:0046872//metal ion binding	GO:0006468//protein phosphorylation;GO:0009814//defense response, incompatible interaction;GO:0010260//organ senescence
1	Manes_16G066000	At2g25737	1.64837	0.347741	2.24496	4.74226e-73	1.56651e-68	At2g25737	sulfite exporter TauE/SafE family protein 3-like [Manihot esculenta]	-	-	-	-	GO:0031224//intrinsic component of membrane	GO:0034062//RNA polymerase activity	GO:0009059//macromolecule biosynthetic process
1	Manes_17G115500	RFS5	2.80057	0.788282	1.82894	8.8007e-73	2.90713e-68	RFS5	probable galactinol--sucrose galactosyltransferase 5 [Manihot esculenta]	Metabolism;Metabolism	Global and overview maps;Carbohydrate metabolism	ko01100//Metabolic pathways;ko00052//Galactose metabolism	K06617;K06617	GO:0005911//cell-cell junction;GO:0009536//plastid;GO:0016020//membrane	GO:0004557//alpha-galactosidase activity;GO:0004672//protein kinase activity;GO:0008378//galactosyltransferase activity;GO:0032550//purine ribonucleoside binding	GO:0001101//response to acid chemical;GO:0005985//sucrose metabolic process;GO:0006464//cellular protein modification process;GO:0006950//response to stress;GO:0009312//oligosaccharide biosynthetic process;GO:0009313//oligosaccharide catabolic process;GO:0009628//response to abiotic stimulus;GO:0019318//hexose metabolic process;GO:0019406//hexitol biosynthetic process;GO:0050794//regulation of ce…
1	Manes_14G022000	HIPP39	5.74929	1.99069	1.53012	1.26863e-72	4.19065e-68	HIPP39	heavy metal-associated isoprenylated plant protein 39-like isoform X1 [Hevea brasiliensis]	-	-	-	-	-	-	-
1	Manes_18G098700	WRKY24	3.75122	1.27098	1.56142	4.39191e-71	1.45078e-66	WRKY24	WRKY transcription factor WRKY24-like [Manihot esculenta]	Organismal Systems;Environmental Information Processing	Environmental adaptation;Signal transduction	ko04626//Plant-pathogen interaction;ko04016//MAPK signaling pathway - plant	K13424;K13424	-	-	GO:0008152//metabolic process
1	Manes_17G104400	CML38	3.59179	0.959951	1.90367	2.87512e-70	9.49739e-66	CML38	calcium-binding protein CML38-like [Manihot esculenta]	Organismal Systems	Environmental adaptation	ko04626//Plant-pathogen interaction	K13448	-	GO:0046872//metal ion binding	GO:0002376//immune system process;GO:0009719//response to endogenous stimulus;GO:0009863//salicylic acid mediated signaling pathway;GO:0031347//regulation of defense response;GO:0044237//cellular metabolic process;GO:0044710//single-organism metabolic process;GO:0051707//response to other organism;GO:0071704//organic substance metabolic process
1	Manes_18G044800	Manes_18G044800	7.75395	3.35169	1.21004	6.85051e-69	2.26293e-64	--	elongation factor [Trema orientale]	-	-	-	-	GO:0043231//intracellular membrane-bounded organelle	-	GO:0006787//porphyrin-containing compound catabolic process
1	Manes_01G252400	WRKY22	3.17939	0.914622	1.7975	1.27497e-68	4.21162e-64	WRKY22	WRKY transcription factor 22 [Manihot esculenta]	Organismal Systems;Environmental Information Processing	Environmental adaptation;Signal transduction	ko04626//Plant-pathogen interaction;ko04016//MAPK signaling pathway - plant	K13425;K13425	-	GO:0003677//DNA binding	GO:0010243//response to organonitrogen compound;GO:0010260//organ senescence;GO:0010468//regulation of gene expression;GO:0050794//regulation of cellular process
1	Manes_17G039800	VPS28-2	5.90229	2.32515	1.34395	1.69641e-68	5.60374e-64	VPS28-2	vacuolar protein sorting-associated protein 28 homolog 2 [Manihot esculenta]	Cellular Processes	Transport and catabolism	ko04144//Endocytosis	K12184	-	-	-
1	Manes_10G101800	PUMP5	6.12026	1.72275	1.82888	4.37017e-68	1.4436e-63	PUMP5	mitochondrial uncoupling protein 5-like [Manihot esculenta]	-	-	-	-	GO:0019866//organelle inner membrane;GO:0031224//intrinsic component of membrane;GO:0043231//intracellular membrane-bounded organelle	GO:0046943//carboxylic acid transmembrane transporter activity	GO:0006818//hydrogen transport;GO:0006950//response to stress;GO:0009605//response to external stimulus;GO:0009692//ethylene metabolic process;GO:0010243//response to organonitrogen compound;GO:0044763//single-organism cellular process;GO:0046942//carboxylic acid transport;GO:1902582//single-organism intracellular transport
1	Manes_09G024500	CPK32	8.31208	3.78709	1.13412	2.5643e-67	8.47065e-63	CPK32	calcium-dependent protein kinase 32-like [Manihot esculenta]	Organismal Systems	Environmental adaptation	ko04626//Plant-pathogen interaction	K13412	-	-	-
1	Manes_08G112800	CBP60G	5.92388	2.03287	1.54302	2.79302e-65	9.22618e-61	CBP60G	calmodulin-binding protein 60 D-like [Manihot esculenta]	-	-	-	-	-	GO:0005488//binding	GO:0006725//cellular aromatic compound metabolic process;GO:0007165//signal transduction;GO:0009814//defense response, incompatible interaction;GO:0031323//regulation of cellular metabolic process;GO:0031347//regulation of defense response;GO:0071229//cellular response to acid chemical;GO:0071310//cellular response to organic substance;GO:1901360//organic cyclic compound metabolic process;GO:1901…
1	Manes_04G043700	FRK2	2.81084	0.94586	1.5713	8.32346e-65	2.74949e-60	FRK2	probable fructokinase-4 [Manihot esculenta]	Metabolism;Metabolism;Metabolism;Metabolism;Metabolism	Global and overview maps;Global and overview maps;Carbohydrate metabolism;Carbohydrate metabolism;Carbohydrate metabolism	ko01100//Metabolic pathways;ko01110//Biosynthesis of secondary metabolites;ko00520//Amino sugar and nucleotide sugar metabolism;ko00500//Starch and sucrose metabolism;ko00051//Fructose and mannose metabolism	K00847;K00847;K00847;K00847;K00847	GO:0005911//cell-cell junction;GO:0009536//plastid;GO:0016020//membrane	GO:0004396//hexokinase activity;GO:0032550//purine ribonucleoside binding	GO:0005982//starch metabolic process;GO:0009746//response to hexose;GO:0016310//phosphorylation;GO:0019321//pentose metabolic process;GO:0030001//metal ion transport;GO:0034285//response to disaccharide
1	Manes_S092100	At5g35735	8.38583	4.01532	1.06244	4.12003e-63	1.36097e-58	At5g35735	cytochrome b561 and DOMON domain-containing protein At5g35735-like [Manihot esculenta]	-	-	-	-	GO:0031224//intrinsic component of membrane	-	GO:0006605//protein targeting;GO:0006952//defense response;GO:0009863//salicylic acid mediated signaling pathway;GO:0009891//positive regulation of biosynthetic process;GO:0043067//regulation of programmed cell death;GO:0044707//single-multicellular organism process;GO:0044710//single-organism metabolic process;GO:0045491//xylan metabolic process;GO:0051707//response to other organism
1	Manes_04G076000	HIPP26	6.63421	3.25048	1.02927	4.97551e-63	1.64356e-58	HIPP26	heavy metal-associated isoprenylated plant protein 26-like [Manihot esculenta]	-	-	-	-	GO:0005911//cell-cell junction;GO:0031090//organelle membrane;GO:0043231//intracellular membrane-bounded organelle	GO:0043169//cation binding	GO:0006812//cation transport
1	Manes_11G006500	Manes_11G006500	7.58317	2.86916	1.40217	2.04166e-62	6.74421e-58	--	cysteine-rich and transmembrane domain-containing protein WIH1-like [Manihot esculenta]	-	-	-	-	-	-	-
1	Manes_17G083500	NUDT17	6.46029	2.30683	1.48569	1.07459e-61	3.54971e-57	NUDT17	nudix hydrolase 18, mitochondrial-like [Manihot esculenta]	-	-	-	-	GO:0043231//intracellular membrane-bounded organelle	GO:0043169//cation binding;GO:0052841//inositol bisdiphosphate tetrakisphosphate diphosphatase activity;GO:0052842//inositol diphosphate pentakisphosphate diphosphatase activity	-
1	Manes_15G100600	NTMC2T6.1	3.75744	1.2183	1.62488	1.58167e-59	5.22472e-55	NTMC2T6.1	C2 domain-containing protein At1g53590-like isoform X1 [Manihot esculenta]	-	-	-	-	GO:0009536//plastid;GO:0016020//membrane	-	-
1	Manes_01G052500	Manes_01G052500	8.39386	4.12091	1.02637	5.24163e-59	1.73147e-54	--	B2 protein-like [Manihot esculenta]	-	-	-	-	GO:0005623//cell	-	GO:0006498//N-terminal protein lipidation;GO:0006605//protein targeting;GO:0006952//defense response;GO:0009620//response to fungus;GO:0009755//hormone-mediated signaling pathway;GO:0009863//salicylic acid mediated signaling pathway;GO:0035556//intracellular signal transduction;GO:0043067//regulation of programmed cell death
1	Manes_02G172400	At1g21400	1.09549	0.295951	1.88815	8.14069e-59	2.68911e-54	At1g21400	2-oxoisovalerate dehydrogenase subunit alpha 1, mitochondrial-like [Manihot esculenta]	Metabolism;Metabolism;Metabolism;Metabolism	Global and overview maps;Global and overview maps;Amino acid metabolism;Carbohydrate metabolism	ko01100//Metabolic pathways;ko01110//Biosynthesis of secondary metabolites;ko00280//Valine, leucine and isoleucine degradation;ko00640//Propanoate metabolism	K00166;K00166;K00166;K00166	GO:0044429//mitochondrial part	GO:0016624//oxidoreductase activity, acting on the aldehyde or oxo group of donors, disulfide as acceptor;GO:0043169//cation binding	GO:0009267//cellular response to starvation;GO:0009642//response to light intensity;GO:0034285//response to disaccharide;GO:0044710//single-organism metabolic process
1	Manes_17G074800	BAG1	1.97249	0.715779	1.46243	2.78885e-58	9.2124e-54	BAG1	BAG family molecular chaperone regulator 3-like [Manihot esculenta]	-	-	-	-	-	-	GO:0044699//single-organism process
1	Manes_03G097700	MKK5	2.33953	0.499032	2.22901	9.75853e-58	3.22354e-53	MKK5	mitogen-activated protein kinase kinase 5-like [Manihot esculenta]	Environmental Information Processing;Organismal Systems;Environmental Information Processing	Signal transduction;Environmental adaptation;Signal transduction	ko04075//Plant hormone signal transduction;ko04626//Plant-pathogen interaction;ko04016//MAPK signaling pathway - plant	K13413;K13413;K13413	GO:0009532//plastid stroma	GO:0004712//protein serine/threonine/tyrosine kinase activity;GO:0032550//purine ribonucleoside binding	GO:0002252//immune effector process;GO:0006605//protein targeting;GO:0006796//phosphate-containing compound metabolic process;GO:0009617//response to bacterium;GO:0009620//response to fungus;GO:0009696//salicylic acid metabolic process;GO:0009755//hormone-mediated signaling pathway;GO:0009863//salicylic acid mediated signaling pathway;GO:0010243//response to organonitrogen compound;GO:0010374//st…
1	Manes_01G171900	SCL14	3.24323	1.02963	1.6553	5.98201e-57	1.97604e-52	SCL14	scarecrow-like protein 33 [Manihot esculenta]	-	-	-	-	GO:0043231//intracellular membrane-bounded organelle;GO:0044444//cytoplasmic part	GO:0001071//nucleic acid binding transcription factor activity	GO:0006355//regulation of transcription, DNA-templated;GO:0006402//mRNA catabolic process;GO:0006464//cellular protein modification process;GO:0042221//response to chemical
1	Manes_06G145200	RBL1	1.26646	0.29545	2.09982	2.97202e-56	9.81748e-52	RBL1	RHOMBOID-like protein 3 [Manihot esculenta]	-	-	-	-	GO:0005911//cell-cell junction;GO:0031224//intrinsic component of membrane;GO:0043231//intracellular membrane-bounded organelle	GO:0004175//endopeptidase activity	GO:0019538//protein metabolic process
1	Manes_05G029500	WRKY22	1.30075	0.295229	2.13944	1.87523e-55	6.19444e-51	WRKY22	WRKY transcription factor 22-like [Manihot esculenta]	Organismal Systems;Environmental Information Processing	Environmental adaptation;Signal transduction	ko04626//Plant-pathogen interaction;ko04016//MAPK signaling pathway - plant	K13425;K13425	-	GO:0003677//DNA binding	GO:0006950//response to stress;GO:0007165//signal transduction;GO:0010243//response to organonitrogen compound;GO:0010260//organ senescence;GO:0010468//regulation of gene expression;GO:0034645//cellular macromolecule biosynthetic process
1	Manes_02G183800	CK1	3.20998	1.0103	1.66779	2.08929e-55	6.90155e-51	CK1	probable choline kinase 1 isoform X1 [Manihot esculenta]	Metabolism;Metabolism	Global and overview maps;Lipid metabolism	ko01100//Metabolic pathways;ko00564//Glycerophospholipid metabolism	K14156;K14156	GO:0005911//cell-cell junction;GO:0044424//intracellular part	GO:0016301//kinase activity;GO:0032550//purine ribonucleoside binding	GO:0001101//response to acid chemical;GO:0006656//phosphatidylcholine biosynthetic process;GO:0006950//response to stress;GO:0009694//jasmonic acid metabolic process;GO:0010243//response to organonitrogen compound;GO:0051707//response to other organism
1	Manes_12G039200	Manes_12G039200	7.23488	3.39024	1.09358	4.44396e-54	1.46797e-49	--	RmlC-like cupins superfamily protein [Parasponia andersonii]	-	-	-	-	GO:0009536//plastid	GO:0016772//transferase activity, transferring phosphorus-containing groups	GO:0005982//starch metabolic process;GO:0005984//disaccharide metabolic process;GO:0006090//pyruvate metabolic process
1	Manes_08G102800	TIFY9	4.63141	1.70537	1.44136	2.65714e-53	8.77732e-49	TIFY9	protein TIFY 9-like isoform X1 [Manihot esculenta]	Environmental Information Processing	Signal transduction	ko04075//Plant hormone signal transduction	K13464	GO:0043231//intracellular membrane-bounded organelle	GO:0046983//protein dimerization activity	GO:0002831//regulation of response to biotic stimulus;GO:0006952//defense response;GO:0006972//hyperosmotic response;GO:0007275//multicellular organism development;GO:0009694//jasmonic acid metabolic process;GO:0009751//response to salicylic acid;GO:0009867//jasmonic acid mediated signaling pathway;GO:0010467//gene expression;GO:0034645//cellular macromolecule biosynthetic process;GO:0048856//ana…
1	Manes_14G003900	NADK1	1.7575	0.512727	1.77726	3.61457e-52	1.194e-47	NADK1	NAD(H) kinase 1 [Manihot esculenta]	Metabolism;Metabolism	Global and overview maps;Metabolism of cofactors and vitamins	ko01100//Metabolic pathways;ko00760//Nicotinate and nicotinamide metabolism	K00858;K00858	GO:0044424//intracellular part	GO:0005515//protein binding;GO:0016301//kinase activity;GO:0032550//purine ribonucleoside binding	GO:0006739//NADP metabolic process;GO:0009108//coenzyme biosynthetic process
1	Manes_15G119700	Manes_15G119700	4.62395	1.54158	1.58472	6.71527e-51	2.21825e-46	--	PREDICTED: DUF561 domain-containing [Prunus dulcis]	-	-	-	-	GO:0043231//intracellular membrane-bounded organelle	-	-
1	Manes_07G126900	HSPRO2	4.75905	2.14109	1.15233	3.73854e-50	1.23495e-45	HSPRO2	nematode resistance protein-like HSPRO2 [Manihot esculenta]	-	-	-	-	GO:0043231//intracellular membrane-bounded organelle	GO:0005488//binding	GO:0001101//response to acid chemical;GO:0002252//immune effector process;GO:0007165//signal transduction;GO:0009642//response to light intensity;GO:0009692//ethylene metabolic process;GO:0010243//response to organonitrogen compound;GO:0042742//defense response to bacterium
1	Manes_12G022200	Manes_12G022200	2.21526	0.583866	1.92377	3.98191e-50	1.31534e-45	--	glycosyl transferase family 17 family protein [Populus alba]	Metabolism;Metabolism	Global and overview maps;Glycan biosynthesis and metabolism	ko01100//Metabolic pathways;ko00510//N-Glycan biosynthesis	K00737;K00737	GO:0043231//intracellular membrane-bounded organelle	GO:0016740//transferase activity	GO:0006486//protein glycosylation
1	Manes_05G182700	Manes_05G182700	1.42126	0.361626	1.9746	3.01975e-49	9.97513e-45	--	FKBP-type peptidyl-prolyl cis-trans isomerase family protein [Hibiscus syriacus]	-	-	-	-	GO:0016020//membrane	-	-
1	Manes_02G011500	WRKY53	4.3234	1.56646	1.46466	6.94426e-49	2.2939e-44	WRKY53	probable WRKY transcription factor 53 [Manihot esculenta]	-	-	-	-	-	GO:0003677//DNA binding	GO:0001101//response to acid chemical;GO:0010468//regulation of gene expression
1	Manes_04G031300	RABE1C	1.92714	0.570305	1.75666	1.00215e-48	3.31041e-44	RABE1C	ras-related protein RABE1c-like [Manihot esculenta]	Cellular Processes	Transport and catabolism	ko04144//Endocytosis	K07901	-	-	-
1	Manes_10G101700	PUMP5	2.80658	0.738535	1.92607	1.06153e-48	3.50656e-44	PUMP5	mitochondrial uncoupling protein 5-like [Manihot esculenta]	-	-	-	-	GO:0019866//organelle inner membrane;GO:0031224//intrinsic component of membrane;GO:0043231//intracellular membrane-bounded organelle	GO:0046943//carboxylic acid transmembrane transporter activity	GO:0006818//hydrogen transport;GO:0006950//response to stress;GO:0009605//response to external stimulus;GO:0009692//ethylene metabolic process;GO:0010243//response to organonitrogen compound;GO:0044763//single-organism cellular process;GO:0046942//carboxylic acid transport;GO:1902582//single-organism intracellular transport
1	Manes_04G061000	GS1-2	2.01483	0.770783	1.38626	7.76483e-48	2.56496e-43	GS1-2	glutamine synthetase nodule isozyme-like [Manihot esculenta]	Metabolism;Metabolism;Metabolism;Metabolism;Metabolism;Metabolism	Global and overview maps;Global and overview maps;Carbohydrate metabolism;Amino acid metabolism;Energy metabolism;Amino acid metabolism	ko01100//Metabolic pathways;ko01230//Biosynthesis of amino acids;ko00630//Glyoxylate and dicarboxylate metabolism;ko00250//Alanine, aspartate and glutamate metabolism;ko00910//Nitrogen metabolism;ko00220//Arginine biosynthesis	K01915;K01915;K01915;K01915;K01915;K01915	GO:0005840//ribosome;GO:0009536//plastid;GO:0016020//membrane	GO:0016211//ammonia ligase activity;GO:0032550//purine ribonucleoside binding;GO:0046914//transition metal ion binding	GO:0006541//glutamine metabolic process;GO:0009746//response to hexose;GO:0010038//response to metal ion;GO:0034285//response to disaccharide;GO:0042126//nitrate metabolic process;GO:0071941//nitrogen cycle metabolic process
1	Manes_06G062400	Manes_06G062400	1.19929	0.346389	1.79172	1.28556e-47	4.2466e-43	--	DUF4228 domain-containing protein, partial [Cephalotus follicularis]	-	-	-	-	-	-	-
1	Manes_04G072100	Manes_04G072100	3.34393	1.12507	1.57153	1.18489e-46	3.91403e-42	--	Phospholipase-like protein [Corchorus capsularis]	-	-	-	-	GO:0016020//membrane;GO:0044464//cell part	-	GO:0002252//immune effector process;GO:0006952//defense response;GO:0010243//response to organonitrogen compound
1	Manes_09G046000	PUB23	2.89165	0.932032	1.63344	2.21801e-46	7.32674e-42	PUB23	E3 ubiquitin-protein ligase PUB23-like [Manihot esculenta]	-	-	-	-	GO:0044444//cytoplasmic part	GO:0019787//ubiquitin-like protein transferase activity	GO:0002252//immune effector process;GO:0006812//cation transport;GO:0006950//response to stress;GO:0010243//response to organonitrogen compound;GO:0016567//protein ubiquitination;GO:0046942//carboxylic acid transport
1	Manes_06G038400	CBP60E	2.76661	1.03371	1.42029	8.61335e-45	2.84525e-40	CBP60E	calmodulin-binding protein 60 E-like [Manihot esculenta]	-	-	-	-	-	GO:0005515//protein binding	-
1	Manes_16G086300	Manes_16G086300	2.19335	0.577569	1.92507	3.20596e-43	1.05903e-38	--	MTD1 family protein [Populus alba]	-	-	-	-	GO:0043231//intracellular membrane-bounded organelle	GO:0005488//binding	-
1	Manes_05G012000	GOLS1	3.58446	1.23797	1.53378	5.6795e-43	1.87611e-38	GOLS1	galactinol synthase 1 [Manihot esculenta]	Metabolism;Metabolism	Global and overview maps;Carbohydrate metabolism	ko01100//Metabolic pathways;ko00052//Galactose metabolism	K18819;K18819	GO:0044424//intracellular part	GO:0035250//UDP-galactosyltransferase activity;GO:0043169//cation binding	GO:0000302//response to reactive oxygen species;GO:0001101//response to acid chemical;GO:0006970//response to osmotic stress;GO:0009642//response to light intensity;GO:0019318//hexose metabolic process;GO:0044711//single-organism biosynthetic process
1	Manes_15G105800	YLS3	2.2657	0.603137	1.9094	6.67717e-43	2.20567e-38	YLS3	protein YLS3 isoform X1 [Manihot esculenta]	-	-	-	-	GO:0031224//intrinsic component of membrane;GO:0043231//intracellular membrane-bounded organelle	GO:0005488//binding	GO:0000097//sulfur amino acid biosynthetic process;GO:0007275//multicellular organism development;GO:0042546//cell wall biogenesis;GO:0044765//single-organism transport;GO:0071555//cell wall organization
1	Manes_08G034100	PUB23	2.96879	1.0668	1.47659	1.00803e-42	3.32983e-38	PUB23	E3 ubiquitin-protein ligase PUB23-like [Manihot esculenta]	-	-	-	-	GO:0044444//cytoplasmic part	GO:0019787//ubiquitin-like protein transferase activity	GO:0002252//immune effector process;GO:0006812//cation transport;GO:0006950//response to stress;GO:0010243//response to organonitrogen compound;GO:0016567//protein ubiquitination;GO:0046942//carboxylic acid transport
1	Manes_02G090500	PAO2	3.61907	1.20373	1.58811	1.16458e-42	3.84696e-38	PAO2	probable polyamine oxidase 2 [Manihot esculenta]	Metabolism;Metabolism;Metabolism	Global and overview maps;Amino acid metabolism;Metabolism of other amino acids	ko01100//Metabolic pathways;ko00330//Arginine and proline metabolism;ko00410//beta-Alanine metabolism	K17839;K17839;K17839	GO:0042579//microbody	GO:0016647//oxidoreductase activity, acting on the CH-NH group of donors, oxygen as acceptor	GO:0001101//response to acid chemical;GO:0006575//cellular modified amino acid metabolic process;GO:0006598//polyamine catabolic process;GO:0006950//response to stress;GO:0009699//phenylpropanoid biosynthetic process
1	Manes_06G100300	Manes_06G100300	3.99398	1.27703	1.64504	3.58121e-42	1.18298e-37	--	CDP-diacylglycerol-glycerol-3-phosphate 3-phosphatidyltransferase [Trema orientale]	-	-	-	-	-	GO:0003824//catalytic activity	GO:0006952//defense response;GO:0009620//response to fungus;GO:0009863//salicylic acid mediated signaling pathway;GO:0010243//response to organonitrogen compound
1	Manes_07G004400	SAP5	5.30149	2.39746	1.14489	7.78773e-42	2.57252e-37	SAP5	zinc finger A20 and AN1 domain-containing stress-associated protein 5-like [Manihot esculenta]	-	-	-	-	-	GO:0046872//metal ion binding	GO:0044238//primary metabolic process;GO:0071704//organic substance metabolic process
1	Manes_08G167400	BETVIII	2.4754	1.17554	1.07433	3.78724e-41	1.25104e-36	BETVIII	probable calcium-binding protein CML43 [Manihot esculenta]	Organismal Systems	Environmental adaptation	ko04626//Plant-pathogen interaction	K13448	GO:0016020//membrane	GO:0046872//metal ion binding	GO:0000904//cell morphogenesis involved in differentiation;GO:0010038//response to metal ion
1	Manes_02G173000	Manes_02G173000	1.15454	0.375946	1.61873	1.85925e-38	6.14167e-34	--	ATP-binding cassette sub-family A member like [Actinidia chinensis var. chinensis] [Actinidia chinensis]	-	-	-	-	-	-	-
1	Manes_15G142400	Manes_15G142400	1.5224	0.427928	1.83091	2.62301e-36	8.66459e-32	--	uncharacterized serine-rich protein C215.13 [Manihot esculenta]	-	-	-	-	GO:0016020//membrane	-	GO:0044763//single-organism cellular process;GO:0050896//response to stimulus
1	Manes_13G117000	CYP81Q32	1.24034	0.383505	1.69342	2.98882e-36	9.87298e-32	CYP81Q32	isoflavone 2'-hydroxylase-like [Manihot esculenta]	Metabolism;Metabolism	Global and overview maps;Biosynthesis of other secondary metabolites	ko01110//Biosynthesis of secondary metabolites;ko00943//Isoflavonoid biosynthesis	K13260;K13260	-	-	-
1	Manes_15G033700	ACA13	1.94571	0.6602	1.55933	4.44656e-36	1.46883e-31	ACA13	Haloacid dehalogenase-like hydrolase family protein [Populus tomentosa]	-	-	-	-	GO:0031224//intrinsic component of membrane	GO:0005515//protein binding;GO:0019829//cation-transporting ATPase activity;GO:0032550//purine ribonucleoside binding;GO:0043169//cation binding	GO:0002252//immune effector process;GO:0006816//calcium ion transport;GO:0007165//signal transduction;GO:0010243//response to organonitrogen compound;GO:0051707//response to other organism;GO:0072503//cellular divalent inorganic cation homeostasis
1	Manes_15G040200	PHT1-4	5.11439	2.48844	1.03932	7.12472e-36	2.35351e-31	PHT1-4	probable inorganic phosphate transporter 1-3 [Manihot esculenta]	-	-	-	-	GO:0005911//cell-cell junction;GO:0031224//intrinsic component of membrane;GO:0043231//intracellular membrane-bounded organelle	GO:0005488//binding;GO:0015103//inorganic anion transmembrane transporter activity;GO:0015291//secondary active transmembrane transporter activity	GO:0001101//response to acid chemical;GO:0006812//cation transport;GO:0009267//cellular response to starvation;GO:0015698//inorganic anion transport;GO:0015833//peptide transport
1	Manes_S053500	CIPK11	5.30527	2.37339	1.16048	2.51827e-35	8.3186e-31	CIPK11	CBL-interacting serine/threonine-protein kinase 11 [Manihot esculenta]	-	-	-	-	GO:0005911//cell-cell junction;GO:0016020//membrane;GO:0043231//intracellular membrane-bounded organelle	GO:0004672//protein kinase activity;GO:0005515//protein binding;GO:0032550//purine ribonucleoside binding	GO:0001101//response to acid chemical;GO:0006464//cellular protein modification process;GO:0006796//phosphate-containing compound metabolic process;GO:0006950//response to stress;GO:0009617//response to bacterium;GO:0009620//response to fungus;GO:0009628//response to abiotic stimulus;GO:0009694//jasmonic acid metabolic process;GO:0009755//hormone-mediated signaling pathway;GO:0010260//organ senes…
1	Manes_01G195600	2MMP	4.02978	1.78669	1.17342	4.19207e-35	1.38477e-30	2MMP	metalloendoproteinase 5-MMP-like [Manihot esculenta]	-	-	-	-	GO:0031224//intrinsic component of membrane	GO:0004175//endopeptidase activity;GO:0046914//transition metal ion binding	GO:0019538//protein metabolic process
1	Manes_07G143600	Manes_07G143600	5.42797	1.95466	1.47349	6.6604e-35	2.20013e-30	--	PREDICTED: Conserved [Prunus dulcis]	-	-	-	-	GO:0043231//intracellular membrane-bounded organelle	-	-
1	Manes_05G025800	Manes_05G025800	3.80838	1.89872	1.00415	1.0099e-34	3.33601e-30	--	Nucleotide-sugar transporter [Corchorus capsularis]	-	-	-	-	GO:0043231//intracellular membrane-bounded organelle	-	-
1	Manes_13G027700	ACLA-1	1.48719	0.389205	1.93398	1.74325e-34	5.75848e-30	ACLA-1	ATP-citrate synthase alpha chain protein 1 [Manihot esculenta]	Metabolism;Metabolism;Metabolism	Global and overview maps;Global and overview maps;Carbohydrate metabolism	ko01100//Metabolic pathways;ko01110//Biosynthesis of secondary metabolites;ko00020//Citrate cycle (TCA cycle)	K01648;K01648;K01648	GO:0043234//protein complex;GO:0044444//cytoplasmic part	GO:0032550//purine ribonucleoside binding;GO:0046912//transferase activity, transferring acyl groups, acyl groups converted into alkyl on transfer	GO:0000097//sulfur amino acid biosynthetic process;GO:0005982//starch metabolic process;GO:0006084//acetyl-CoA metabolic process;GO:0006605//protein targeting;GO:0006631//fatty acid metabolic process;GO:0006779//porphyrin-containing compound biosynthetic process;GO:0008361//regulation of cell size;GO:0009826//unidimensional cell growth;GO:0009909//regulation of flower development;GO:0016109//tetr…
1	Manes_16G104700	DDB_G0289029	1.38199	0.399644	1.78996	4.81197e-34	1.58954e-29	DDB_G0289029	filaggrin isoform X3 [Manihot esculenta]	Cellular Processes	Transport and catabolism	ko04144//Endocytosis	K19476	-	-	-
1	Manes_15G095300	TULP7	2.0675	0.719924	1.52197	1.50778e-33	4.98065e-29	TULP7	tubby-like F-box protein 7 isoform X1 [Manihot esculenta]	-	-	-	-	GO:0016020//membrane;GO:0043231//intracellular membrane-bounded organelle;GO:0044444//cytoplasmic part	GO:0000975//regulatory region DNA binding;GO:0042578//phosphoric ester hydrolase activity	GO:0010468//regulation of gene expression;GO:0048229//gametophyte development;GO:0051707//response to other organism
1	Manes_12G072800	WRKY6	2.32046	0.838616	1.46833	4.61315e-33	1.52386e-28	WRKY6	probable WRKY transcription factor 31 [Manihot esculenta]	-	-	-	-	-	GO:0003677//DNA binding	GO:0010468//regulation of gene expression
1	Manes_06G080400	RRT1	2.96507	1.0964	1.43529	4.84223e-33	1.59953e-28	RRT1	O-fucosyltransferase 34 [Ricinus communis]	-	-	-	-	-	GO:0016740//transferase activity	-
1	Manes_11G043100	PERK2	3.00702	1.13064	1.4112	2.76054e-32	9.11891e-28	PERK2	proline-rich receptor-like protein kinase PERK1 isoform X1 [Manihot esculenta]	-	-	-	-	GO:0016020//membrane	GO:0004674//protein serine/threonine kinase activity;GO:0036094//small molecule binding;GO:0097159//organic cyclic compound binding;GO:1901363//heterocyclic compound binding	GO:0001558//regulation of cell growth;GO:0006468//protein phosphorylation;GO:0007165//signal transduction;GO:0009664//plant-type cell wall organization;GO:0010383//cell wall polysaccharide metabolic process;GO:0044767//single-organism developmental process
1	Manes_15G146100	JGB	2.49601	0.98567	1.34045	3.89617e-32	1.28702e-27	JGB	protein JINGUBANG-like [Manihot esculenta]	-	-	-	-	GO:0009536//plastid;GO:0043234//protein complex	GO:0004683//calmodulin-dependent protein kinase activity	GO:0008152//metabolic process;GO:0061024//membrane organization
1	Manes_14G106000	PR5K	1.9961	0.724708	1.46171	1.69713e-31	5.60613e-27	PR5K	LEAF RUST 10 DISEASE-RESISTANCE LOCUS RECEPTOR-LIKE PROTEIN KINASE-like 2.1 isoform X3 [Manihot esculenta]	-	-	-	-	-	GO:0001871//pattern binding;GO:0004672//protein kinase activity;GO:0032550//purine ribonucleoside binding	GO:0006464//cellular protein modification process;GO:0006796//phosphate-containing compound metabolic process;GO:0010646//regulation of cell communication
1	Manes_S089300	VQ22	2.02296	0.74583	1.43955	2.22296e-30	7.34312e-26	VQ22	VQ motif-containing protein 22-like [Manihot esculenta]	-	-	-	-	-	-	-
1	Manes_12G073500	Manes_12G073500	1.76663	0.567568	1.63813	3.08946e-30	1.02054e-25	--	B-cell receptor-associated protein 31-like [Manihot esculenta]	Genetic Information Processing	Folding, sorting and degradation	ko04141//Protein processing in endoplasmic reticulum	K14009	GO:0005911//cell-cell junction;GO:0009536//plastid;GO:0031090//organelle membrane;GO:0031224//intrinsic component of membrane	-	GO:0015031//protein transport
1	Manes_S031100	Manes_S031100	3.32478	1.19507	1.47617	3.99666e-30	1.32022e-25	--	Actin cytoskeleton-regulatory complex protein [Actinidia chinensis var. chinensis] [Actinidia chinensis]	-	-	-	-	-	-	-
1	Manes_18G073200	Manes_18G073200	3.08604	1.30415	1.24265	5.23878e-30	1.73053e-25	--	selenoprotein K-like [Hevea brasiliensis]	-	-	-	-	-	-	GO:0000302//response to reactive oxygen species;GO:0006952//defense response;GO:0007165//signal transduction;GO:0009642//response to light intensity;GO:0033554//cellular response to stress
1	Manes_17G058900	WRKY65	1.56804	0.552623	1.50459	1.13637e-29	3.75376e-25	WRKY65	probable WRKY transcription factor 65 [Manihot esculenta]	-	-	-	-	-	GO:0003677//DNA binding	GO:0006811//ion transport;GO:0009987//cellular process;GO:0010468//regulation of gene expression;GO:0016129//phytosteroid biosynthetic process
1	Manes_05G145900	Manes_05G145900	3.29865	1.21468	1.4413	2.08445e-29	6.88556e-25	--	endoplasmin-like protein isoform X1 [Hibiscus syriacus]	-	-	-	-	-	-	-
1	Manes_09G112700	WRKY33	2.33467	0.831903	1.48873	2.12437e-29	7.01744e-25	WRKY33	probable WRKY transcription factor 33 [Manihot esculenta]	Organismal Systems;Environmental Information Processing	Environmental adaptation;Signal transduction	ko04626//Plant-pathogen interaction;ko04016//MAPK signaling pathway - plant	K13424;K13424	-	GO:0003677//DNA binding	GO:0010468//regulation of gene expression;GO:0044237//cellular metabolic process
1	Manes_02G126900	RAB11C	4.01107	1.50704	1.41227	3.76549e-28	1.24385e-23	RAB11C	ras-related protein Rab11C [Manihot esculenta]	Cellular Processes	Transport and catabolism	ko04144//Endocytosis	K07904	-	-	-
1	Manes_07G065400	SN1	2.3413	1.16226	1.01037	8.03513e-28	2.65425e-23	SN1	peamaclein-like [Manihot esculenta]	-	-	-	-	GO:0030312//external encapsulating structure	-	GO:0006950//response to stress;GO:0010476//gibberellin mediated signaling pathway
1	Manes_05G169200	TPP2	4.14348	1.83203	1.1774	8.38826e-28	2.77089e-23	TPP2	thylakoidal processing peptidase 1, chloroplastic-like [Manihot esculenta]	Genetic Information Processing	Folding, sorting and degradation	ko03060//Protein export	K03100	GO:0031224//intrinsic component of membrane	GO:0070011//peptidase activity, acting on L-amino acid peptides	-
1	Manes_10G078800	CCOAOMT1	2.31354	0.831474	1.47636	3.37753e-27	1.1157e-22	CCOAOMT1	caffeoyl-CoA O-methyltransferase [Manihot esculenta]	Metabolism;Metabolism;Metabolism;Metabolism;Metabolism	Global and overview maps;Global and overview maps;Biosynthesis of other secondary metabolites;Biosynthesis of other secondary metabolites;Biosynthesis of other secondary metabolites	ko01100//Metabolic pathways;ko01110//Biosynthesis of secondary metabolites;ko00940//Phenylpropanoid biosynthesis;ko00941//Flavonoid biosynthesis;ko00945//Stilbenoid, diarylheptanoid and gingerol biosynthesis	K00588;K00588;K00588;K00588;K00588	GO:0044444//cytoplasmic part	GO:0008171//O-methyltransferase activity;GO:0043169//cation binding	GO:0000097//sulfur amino acid biosynthetic process;GO:0006575//cellular modified amino acid metabolic process;GO:0006595//polyamine metabolic process;GO:0006950//response to stress;GO:0009699//phenylpropanoid biosynthetic process;GO:0009891//positive regulation of biosynthetic process;GO:0010038//response to metal ion
1	Manes_14G100200	Manes_14G100200	3.71718	1.71658	1.11467	2.9235e-26	9.65721e-22	--	IST1 homolog [Hevea brasiliensis]	Cellular Processes	Transport and catabolism	ko04144//Endocytosis	K19476	-	-	GO:0006952//defense response;GO:0044763//single-organism cellular process;GO:0050789//regulation of biological process
1	Manes_10G152000	CIT	1.57567	0.541077	1.54206	8.33408e-26	2.753e-21	CIT	citrate synthase, mitochondrial [Manihot esculenta]	Metabolism;Metabolism;Metabolism;Metabolism;Metabolism;Metabolism;Metabolism	Global and overview maps;Global and overview maps;Global and overview maps;Global and overview maps;Carbohydrate metabolism;Global and overview maps;Carbohydrate metabolism	ko01100//Metabolic pathways;ko01110//Biosynthesis of secondary metabolites;ko01200//Carbon metabolism;ko01230//Biosynthesis of amino acids;ko00630//Glyoxylate and dicarboxylate metabolism;ko01210//2-Oxocarboxylic acid metabolism;ko00020//Citrate cycle (TCA cycle)	K01647;K01647;K01647;K01647;K01647;K01647;K01647	GO:0044429//mitochondrial part	GO:0036440//citrate synthase activity	GO:0005975//carbohydrate metabolic process;GO:0006101//citrate metabolic process
1	Manes_06G153600	WRKY27	1.29178	0.455214	1.50474	1.352e-25	4.46608e-21	WRKY27	probable WRKY transcription factor 27 [Manihot esculenta]	Organismal Systems;Environmental Information Processing	Environmental adaptation;Signal transduction	ko04626//Plant-pathogen interaction;ko04016//MAPK signaling pathway - plant	K13425;K13425	-	GO:0005488//binding	GO:0006355//regulation of transcription, DNA-templated;GO:0010243//response to organonitrogen compound;GO:0010260//organ senescence;GO:0035556//intracellular signal transduction
1	Manes_16G079200	NDL2	1.83691	0.660044	1.47665	2.00803e-25	6.63312e-21	NDL2	pollen-specific protein SF21-like isoform X2 [Manihot esculenta]	-	-	-	-	GO:0044424//intracellular part	-	GO:0009914//hormone transport;GO:0048869//cellular developmental process
1	Manes_02G162900	Manes_02G162900	1.85223	0.559976	1.72583	2.24197e-25	7.40589e-21	--	PREDICTED: LOC18791708 isoform [Prunus dulcis]	-	-	-	-	-	-	-
1	Manes_14G049300	RGP1	2.33527	0.902786	1.37114	3.0896e-24	1.02059e-19	RGP1	UDP-arabinopyranose mutase 1-like [Manihot esculenta]	Metabolism;Metabolism	Global and overview maps;Carbohydrate metabolism	ko01100//Metabolic pathways;ko00520//Amino sugar and nucleotide sugar metabolism	K13379;K13379	GO:0005840//ribosome;GO:0005911//cell-cell junction;GO:0030312//external encapsulating structure;GO:0031090//organelle membrane;GO:0031985//Golgi cisterna	GO:0005488//binding;GO:0016759//cellulose synthase activity;GO:0016866//intramolecular transferase activity	GO:0006970//response to osmotic stress;GO:0009225//nucleotide-sugar metabolic process;GO:0030243//cellulose metabolic process;GO:0042546//cell wall biogenesis;GO:0045229//external encapsulating structure organization;GO:0048229//gametophyte development
1	Manes_11G019100	LOX3.1	4.26798	1.88164	1.18156	5.25698e-24	1.73654e-19	LOX3.1	linoleate 13S-lipoxygenase 3-1, chloroplastic-like [Manihot esculenta]	Metabolism;Metabolism;Metabolism;Metabolism	Global and overview maps;Global and overview maps;Lipid metabolism;Lipid metabolism	ko01100//Metabolic pathways;ko01110//Biosynthesis of secondary metabolites;ko00592//alpha-Linolenic acid metabolism;ko00591//Linoleic acid metabolism	K00454;K00454;K00454;K00454	GO:0009536//plastid	GO:0016702//oxidoreductase activity, acting on single donors with incorporation of molecular oxygen, incorporation of two atoms of oxygen;GO:0043169//cation binding	GO:0001101//response to acid chemical;GO:0003006//developmental process involved in reproduction;GO:0006633//fatty acid biosynthetic process;GO:0006950//response to stress;GO:0009642//response to light intensity;GO:0009692//ethylene metabolic process;GO:0009694//jasmonic acid metabolic process;GO:0009900//dehiscence;GO:0010243//response to organonitrogen compound;GO:0048229//gametophyte developme…
1	Manes_05G102300	GALT1	1.60113	0.610465	1.39111	5.68567e-24	1.87815e-19	GALT1	beta-1,3-galactosyltransferase GALT1-like [Manihot esculenta]	Metabolism;Metabolism	Global and overview maps;Glycan biosynthesis and metabolism	ko01100//Metabolic pathways;ko00513//Various types of N-glycan biosynthesis	K14413;K14413	GO:0031090//organelle membrane;GO:0031224//intrinsic component of membrane;GO:0043231//intracellular membrane-bounded organelle	GO:0005488//binding;GO:0035250//UDP-galactosyltransferase activity	GO:0006464//cellular protein modification process;GO:0033692//cellular polysaccharide biosynthetic process
1	Manes_03G206400	WRKY48	2.50087	0.94554	1.40322	7.67275e-24	2.53454e-19	WRKY48	probable WRKY transcription factor 48 [Manihot esculenta]	-	-	-	-	-	GO:0003677//DNA binding	GO:0009725//response to hormone;GO:0010468//regulation of gene expression;GO:0051707//response to other organism
1	Manes_07G140000	Manes_07G140000	5.24175	2.37415	1.14263	1.94797e-23	6.43473e-19	--	PREDICTED: glysoja_038315 [Prunus dulcis]	-	-	-	-	-	-	-
1	Manes_01G067400	DREB1D	3.03057	1.39543	1.11888	3.56352e-23	1.17714e-18	DREB1D	dehydration-responsive element-binding protein 1A-like [Manihot esculenta]	-	-	-	-	-	-	GO:0010467//gene expression;GO:0034645//cellular macromolecule biosynthetic process
1	Manes_13G118400	MYB73	3.69343	1.74907	1.07837	7.30123e-23	2.41182e-18	MYB73	transcription factor MYB44-like [Manihot esculenta]	-	-	-	-	GO:0043231//intracellular membrane-bounded organelle	GO:0000975//regulatory region DNA binding;GO:0001071//nucleic acid binding transcription factor activity	GO:0006970//response to osmotic stress;GO:0009617//response to bacterium;GO:0009620//response to fungus;GO:0009863//salicylic acid mediated signaling pathway;GO:0009867//jasmonic acid mediated signaling pathway;GO:0010038//response to metal ion;GO:0010243//response to organonitrogen compound;GO:0010468//regulation of gene expression
1	Manes_05G169600	At4g33300	3.31036	1.50584	1.13642	2.29077e-22	7.5671e-18	At4g33300	probable disease resistance protein At4g33300 [Manihot esculenta]	-	-	-	-	GO:0005576//extracellular region;GO:0043231//intracellular membrane-bounded organelle	-	GO:0006498//N-terminal protein lipidation;GO:0006605//protein targeting;GO:0009617//response to bacterium;GO:0009696//salicylic acid metabolic process;GO:0009814//defense response, incompatible interaction;GO:0009891//positive regulation of biosynthetic process;GO:0043067//regulation of programmed cell death
1	Manes_11G130900	PLL5	1.75179	0.670771	1.38494	6.00704e-22	1.98431e-17	PLL5	probable protein phosphatase 2C 4 [Manihot esculenta]	-	-	-	-	GO:0016020//membrane;GO:0043231//intracellular membrane-bounded organelle	GO:0004721//phosphoprotein phosphatase activity	GO:0006498//N-terminal protein lipidation;GO:0006605//protein targeting;GO:0006796//phosphate-containing compound metabolic process;GO:0006952//defense response;GO:0009620//response to fungus;GO:0009755//hormone-mediated signaling pathway;GO:0009863//salicylic acid mediated signaling pathway;GO:0015833//peptide transport;GO:0016192//vesicle-mediated transport;GO:0032412//regulation of ion transme…
1	Manes_10G101600	PUMP5	1.62244	0.564045	1.52428	7.1299e-22	2.35522e-17	PUMP5	mitochondrial uncoupling protein 5-like [Manihot esculenta]	-	-	-	-	GO:0019866//organelle inner membrane;GO:0031224//intrinsic component of membrane;GO:0043231//intracellular membrane-bounded organelle	GO:0046943//carboxylic acid transmembrane transporter activity	GO:0006818//hydrogen transport;GO:0006950//response to stress;GO:0009605//response to external stimulus;GO:0009692//ethylene metabolic process;GO:0010243//response to organonitrogen compound;GO:0044763//single-organism cellular process;GO:0046942//carboxylic acid transport;GO:1902582//single-organism intracellular transport
1	Manes_10G146400	BHLH130	2.67659	0.95415	1.48811	1.15657e-21	3.8205e-17	BHLH130	transcription factor bHLH130-like [Manihot esculenta]	-	-	-	-	-	-	-
1	Manes_15G146000	XLG1	1.6098	0.540996	1.57319	2.20004e-21	7.26741e-17	XLG1	extra-large guanine nucleotide-binding protein 1-like [Manihot esculenta]	-	-	-	-	-	-	-
1	Manes_01G086100	At4g16820	2.64862	0.878876	1.59151	3.61798e-21	1.19513e-16	At4g16820	phospholipase A1-Ibeta2, chloroplastic [Manihot esculenta]	-	-	-	-	GO:0009536//plastid	GO:0004620//phospholipase activity	GO:0006629//lipid metabolic process;GO:0006950//response to stress;GO:0009555//pollen development;GO:0009692//ethylene metabolic process;GO:0009694//jasmonic acid metabolic process;GO:0009900//dehiscence
1	Manes_17G009900	JMJ706	2.56795	1.0948	1.22995	5.4216e-21	1.79092e-16	JMJ706	lysine-specific demethylase JMJ706 [Manihot esculenta]	-	-	-	-	GO:0031224//intrinsic component of membrane	GO:0016741//transferase activity, transferring one-carbon groups	GO:0008152//metabolic process;GO:0044763//single-organism cellular process
1	Manes_17G083600	Manes_17G083600	3.45586	1.42419	1.2789	1.10506e-20	3.65036e-16	--	BnaA07g38580D [Brassica napus]	-	-	-	-	GO:0043231//intracellular membrane-bounded organelle	-	-
1	Manes_03G047100	NDL2	1.33115	0.440183	1.59649	2.42278e-20	8.00318e-16	NDL2	pollen-specific protein SF21-like isoform X2 [Manihot esculenta]	-	-	-	-	GO:0044424//intracellular part	-	GO:0009914//hormone transport;GO:0048869//cellular developmental process
1	Manes_01G067700	Manes_01G067700	1.54694	0.517123	1.58084	7.34271e-20	2.42552e-15	--	Testis-expressed sequence 10 protein [Actinidia chinensis var. chinensis] [Actinidia chinensis]	-	-	-	-	-	-	-
1	Manes_15G019800	Manes_15G019800	4.28445	2.12698	1.0103	1.30174e-19	4.30002e-15	--	PREDICTED: serine/arginine repetitive matrix [Prunus dulcis]	-	-	-	-	-	-	-
1	Manes_04G147900	TIFY10A	1.9344	0.789318	1.29321	3.34009e-19	1.10333e-14	TIFY10A	protein TIFY 10A-like [Manihot esculenta]	Environmental Information Processing	Signal transduction	ko04075//Plant hormone signal transduction	K13464	-	-	GO:0001101//response to acid chemical;GO:0006950//response to stress;GO:0007165//signal transduction;GO:0009725//response to hormone;GO:0044237//cellular metabolic process;GO:0071310//cellular response to organic substance;GO:0071704//organic substance metabolic process
1	Manes_S034100	SARD1	2.6713	1.17079	1.19006	4.65993e-19	1.53931e-14	SARD1	protein SAR DEFICIENT 1-like [Manihot esculenta]	-	-	-	-	-	GO:0005515//protein binding	GO:0006486//protein glycosylation;GO:0009617//response to bacterium;GO:0009696//salicylic acid metabolic process;GO:0009719//response to endogenous stimulus;GO:0009814//defense response, incompatible interaction;GO:0009863//salicylic acid mediated signaling pathway;GO:0031323//regulation of cellular metabolic process;GO:0031347//regulation of defense response;GO:0060255//regulation of macromolecu…
1	Manes_13G104100	GRDP1	2.61458	1.04625	1.32135	5.46625e-19	1.80566e-14	GRDP1	glycine-rich domain-containing protein 1-like [Manihot esculenta]	-	-	-	-	GO:0016020//membrane;GO:0043231//intracellular membrane-bounded organelle	-	GO:0046942//carboxylic acid transport
1	Manes_13G039800	IAA11	2.36505	1.06652	1.14896	3.23911e-18	1.06997e-13	IAA11	auxin-responsive protein IAA11-like [Manihot esculenta]	Environmental Information Processing	Signal transduction	ko04075//Plant hormone signal transduction	K14484	GO:0005911//cell-cell junction;GO:0043229//intracellular organelle	GO:0005515//protein binding	GO:0000097//sulfur amino acid biosynthetic process;GO:0008380//RNA splicing;GO:0009755//hormone-mediated signaling pathway;GO:0010468//regulation of gene expression;GO:0014070//response to organic cyclic compound;GO:0034645//cellular macromolecule biosynthetic process
1	Manes_06G109700	Manes_06G109700	3.55335	1.66998	1.08935	4.04107e-18	1.33489e-13	--	octicosapeptide/Phox/Bem1p domain-containing family protein [Populus alba]	-	-	-	-	GO:0043231//intracellular membrane-bounded organelle	-	-
1	Manes_17G020000	FLZ2	1.78976	0.762265	1.2314	5.14957e-18	1.70106e-13	FLZ2	senescence-associated family protein [Populus alba]	-	-	-	-	GO:0043231//intracellular membrane-bounded organelle	-	-
1	Manes_02G189600	WRKY24	1.30038	0.561175	1.21241	6.85771e-18	2.26531e-13	WRKY24	probable WRKY transcription factor 26 [Manihot esculenta]	Organismal Systems;Environmental Information Processing	Environmental adaptation;Signal transduction	ko04626//Plant-pathogen interaction;ko04016//MAPK signaling pathway - plant	K13424;K13424	-	-	GO:0008152//metabolic process
1	Manes_18G012700	PR5K	1.90659	0.734833	1.37551	1.7594e-17	5.81184e-13	PR5K	thaumatin-like protein 1 [Manihot esculenta]	-	-	-	-	GO:0031224//intrinsic component of membrane	-	GO:0043207//response to external biotic stimulus
1	Manes_15G140100	Manes_15G140100	1.99737	0.588039	1.76412	2.10174e-17	6.94268e-13	--	hypothetical protein MANES_15G140100 [Manihot esculenta]	-	-	-	-	-	-	-
1	Manes_01G188200	PBL3	1.2208	0.4481	1.44594	3.04657e-17	1.00637e-12	PBL3	probable serine/threonine-protein kinase PBL3 [Manihot esculenta]	-	-	-	-	-	-	-
1	Manes_07G114100	HSP70	2.11538	0.892672	1.24472	4.10131e-17	1.35479e-12	HSP70	heat shock cognate 70 kDa protein 2-like [Hevea brasiliensis]	Genetic Information Processing;Genetic Information Processing;Cellular Processes	Folding, sorting and degradation;Transcription;Transport and catabolism	ko04141//Protein processing in endoplasmic reticulum;ko03040//Spliceosome;ko04144//Endocytosis	K03283;K03283;K03283	GO:0005576//extracellular region;GO:0005840//ribosome;GO:0005911//cell-cell junction;GO:0009536//plastid;GO:0030312//external encapsulating structure;GO:0031090//organelle membrane	GO:0016628//oxidoreductase activity, acting on the CH-CH group of donors, NAD or NADP as acceptor;GO:0032550//purine ribonucleoside binding;GO:0044389//ubiquitin-like protein ligase binding	GO:0006006//glucose metabolic process;GO:0006090//pyruvate metabolic process;GO:0006970//response to osmotic stress;GO:0009617//response to bacterium;GO:0009620//response to fungus;GO:0010029//regulation of seed germination;GO:0010038//response to metal ion;GO:0010118//stomatal movement;GO:0010468//regulation of gene expression;GO:0032446//protein modification by small protein conjugation;GO:0033…
1	Manes_17G073900	CIPK23	1.54304	0.559931	1.46246	2.57253e-16	8.49785e-12	CIPK23	CBL-interacting serine/threonine-protein kinase 23 [Manihot esculenta]	-	-	-	-	GO:0016020//membrane;GO:0043231//intracellular membrane-bounded organelle;GO:0044444//cytoplasmic part	GO:0004672//protein kinase activity;GO:0005261//cation channel activity;GO:0032550//purine ribonucleoside binding	GO:0006464//cellular protein modification process;GO:0006796//phosphate-containing compound metabolic process;GO:0006970//response to osmotic stress;GO:0009247//glycolipid biosynthetic process;GO:0009267//cellular response to starvation;GO:0009414//response to water deprivation;GO:0009743//response to carbohydrate;GO:0009755//hormone-mediated signaling pathway;GO:0010959//regulation of metal ion …
1	Manes_05G031200	MMK2	1.4485	0.51008	1.50577	5.75859e-16	1.90224e-11	MMK2	mitogen-activated protein kinase homolog MMK2 [Manihot esculenta]	Organismal Systems;Environmental Information Processing	Environmental adaptation;Signal transduction	ko04626//Plant-pathogen interaction;ko04016//MAPK signaling pathway - plant	K20600;K20600	GO:0015630//microtubule cytoskeleton;GO:0043231//intracellular membrane-bounded organelle;GO:0044444//cytoplasmic part	GO:0004702//receptor signaling protein serine/threonine kinase activity;GO:0032550//purine ribonucleoside binding	GO:0003006//developmental process involved in reproduction;GO:0006090//pyruvate metabolic process;GO:0006605//protein targeting;GO:0006796//phosphate-containing compound metabolic process;GO:0006971//hypotonic response;GO:0006972//hyperosmotic response;GO:0009611//response to wounding;GO:0009617//response to bacterium;GO:0009620//response to fungus;GO:0009696//salicylic acid metabolic process;GO:…
1	Manes_18G079400	ASP1	3.6258	1.80025	1.0101	6.79744e-16	2.2454e-11	ASP1	aspartic proteinase Asp1-like isoform X1 [Manihot esculenta]	-	-	-	-	GO:0005618//cell wall;GO:0043231//intracellular membrane-bounded organelle	GO:0016787//hydrolase activity	GO:0006625//protein targeting to peroxisome;GO:0009062//fatty acid catabolic process;GO:0009648//photoperiodism;GO:0019538//protein metabolic process
1	Manes_18G017700	CCMFN2	2.28105	0.853366	1.41846	8.42486e-16	2.78299e-11	CCMFN2	cytochrome c biogenesis FN [Manihot esculenta]	-	-	-	-	GO:0019866//organelle inner membrane;GO:0030529//intracellular ribonucleoprotein complex;GO:0043231//intracellular membrane-bounded organelle	GO:0005198//structural molecule activity;GO:0046906//tetrapyrrole binding;GO:0051184//cofactor transporter activity	GO:0010467//gene expression;GO:0043623//cellular protein complex assembly;GO:0051181//cofactor transport
1	Manes_07G141000	Manes_07G141000	4.99687	2.44478	1.03132	1.07198e-15	3.54107e-11	--	PREDICTED: Conserved [Prunus dulcis]	-	-	-	-	GO:0043231//intracellular membrane-bounded organelle	-	-
1	Manes_12G128800	STR6	1.27487	0.535705	1.25083	1.18824e-15	3.92513e-11	STR6	esterase C25G4.2-like [Manihot esculenta]	-	-	-	-	-	GO:0003824//catalytic activity	GO:0001101//response to acid chemical;GO:0006812//cation transport;GO:0006950//response to stress;GO:0009692//ethylene metabolic process;GO:0009694//jasmonic acid metabolic process;GO:0051707//response to other organism
1	Manes_12G069800	Manes_12G069800	1.56321	0.588168	1.41021	1.40239e-15	4.6325e-11	--	PREDICTED: ZEAMMB73_Zm00001d018217 [Prunus dulcis]	-	-	-	-	-	-	-
1	Manes_14G057400	SOBIR1	2.67443	1.24298	1.10542	1.80422e-15	5.95988e-11	SOBIR1	leucine-rich repeat receptor-like serine/threonine/tyrosine-protein kinase SOBIR1 [Manihot esculenta]	-	-	-	-	GO:0031224//intrinsic component of membrane	GO:0004674//protein serine/threonine kinase activity;GO:0004713//protein tyrosine kinase activity;GO:0032550//purine ribonucleoside binding	GO:0006468//protein phosphorylation;GO:0007167//enzyme linked receptor protein signaling pathway;GO:0008219//cell death;GO:0009910//negative regulation of flower development;GO:0031347//regulation of defense response
1	Manes_02G077900	GLN1	1.32229	0.551709	1.26106	1.99004e-15	6.57369e-11	GLN1	glutamine synthetase cytosolic isozyme [Manihot esculenta]	Metabolism;Metabolism;Metabolism;Metabolism;Metabolism;Metabolism	Global and overview maps;Global and overview maps;Carbohydrate metabolism;Amino acid metabolism;Energy metabolism;Amino acid metabolism	ko01100//Metabolic pathways;ko01230//Biosynthesis of amino acids;ko00630//Glyoxylate and dicarboxylate metabolism;ko00250//Alanine, aspartate and glutamate metabolism;ko00910//Nitrogen metabolism;ko00220//Arginine biosynthesis	K01915;K01915;K01915;K01915;K01915;K01915	GO:0005576//extracellular region;GO:0005840//ribosome;GO:0009526//plastid envelope;GO:0009532//plastid stroma	GO:0016211//ammonia ligase activity;GO:0032550//purine ribonucleoside binding;GO:0046914//transition metal ion binding	GO:0006090//pyruvate metabolic process;GO:0006541//glutamine metabolic process;GO:0006575//cellular modified amino acid metabolic process;GO:0006595//polyamine metabolic process;GO:0006725//cellular aromatic compound metabolic process;GO:0006873//cellular ion homeostasis;GO:0006970//response to osmotic stress;GO:0006996//organelle organization;GO:0009746//response to hexose;GO:0010038//response t…
1	Manes_09G092400	SMR5	1.18417	0.50424	1.23169	2.72954e-15	9.01649e-11	SMR5	cyclin-dependent protein kinase inhibitor SMR4 [Ricinus communis]	-	-	-	-	-	-	-
1	Manes_11G134100	ZAT11	2.12028	0.996148	1.08982	5.84858e-15	1.93196e-10	ZAT11	zinc finger protein ZAT12-like [Manihot esculenta]	-	-	-	-	-	GO:0046872//metal ion binding	GO:0001101//response to acid chemical;GO:0006972//hyperosmotic response;GO:0007165//signal transduction;GO:0009408//response to heat;GO:0009409//response to cold;GO:0009411//response to UV;GO:0009642//response to light intensity;GO:0009694//jasmonic acid metabolic process;GO:0010243//response to organonitrogen compound;GO:0044249//cellular biosynthetic process;GO:0051707//response to other organi…
1	Manes_18G103000	CINV2	1.323	0.451008	1.55259	8.15927e-15	2.69525e-10	CINV2	probable alkaline/neutral invertase D [Manihot esculenta]	-	-	-	-	GO:0043231//intracellular membrane-bounded organelle;GO:0044444//cytoplasmic part	GO:0004564//beta-fructofuranosidase activity	GO:0005985//sucrose metabolic process;GO:0048509//regulation of meristem development
1	Manes_18G037900	ABF2	1.40624	0.54244	1.37431	9.35465e-15	3.09012e-10	ABF2	bZIP transcription factor 23-like isoform X1 [Manihot esculenta]	Environmental Information Processing	Signal transduction	ko04075//Plant hormone signal transduction	K14432	GO:0043231//intracellular membrane-bounded organelle	GO:0001071//nucleic acid binding transcription factor activity;GO:0003677//DNA binding	GO:0001101//response to acid chemical;GO:0006355//regulation of transcription, DNA-templated;GO:0006970//response to osmotic stress;GO:0009755//hormone-mediated signaling pathway;GO:0009757//hexose mediated signaling
1	Manes_09G185800	GILP	2.4238	1.04592	1.2125	1.27816e-14	4.22214e-10	GILP	GSH-induced LITAF domain protein-like [Manihot esculenta]	-	-	-	-	-	-	GO:0006605//protein targeting;GO:0009642//response to light intensity;GO:0009755//hormone-mediated signaling pathway;GO:0010363//regulation of plant-type hypersensitive response
1	Manes_01G156800	MLO10	2.72514	1.15781	1.23493	1.54785e-14	5.11302e-10	MLO10	MLO-like protein 10 [Manihot esculenta]	-	-	-	-	GO:0031224//intrinsic component of membrane;GO:0043231//intracellular membrane-bounded organelle	-	GO:0006950//response to stress
1	Manes_18G054100	RLK7	1.83555	0.780709	1.23335	2.39349e-14	7.90641e-10	RLK7	receptor-like protein kinase HAIKU2 [Manihot esculenta]	-	-	-	-	-	-	-
1	Manes_08G036500	FLA17	3.18007	1.48222	1.1013	2.43739e-14	8.05143e-10	FLA17	fasciclin-like arabinogalactan protein 17 [Manihot esculenta]	-	-	-	-	GO:0043231//intracellular membrane-bounded organelle	-	GO:0022610//biological adhesion
1	Manes_16G074300	Manes_16G074300	1.71733	0.602951	1.51005	2.4986e-14	8.25362e-10	--	PREDICTED: monoglyceride lipase-like [Gossypium raimondii]	Metabolism;Metabolism	Global and overview maps;Lipid metabolism	ko01100//Metabolic pathways;ko00561//Glycerolipid metabolism	K01054;K01054	-	GO:0016298//lipase activity	GO:0001101//response to acid chemical;GO:0006972//hyperosmotic response;GO:0010243//response to organonitrogen compound
1	Manes_01G250800	BAG6	7.11409	3.34198	1.08997	5.62742e-14	1.85891e-09	BAG6	BAG family molecular chaperone regulator 6 [Manihot esculenta]	-	-	-	-	-	GO:0005515//protein binding	GO:0006950//response to stress;GO:0009266//response to temperature stimulus;GO:0009987//cellular process;GO:0044699//single-organism process
1	Manes_11G150900	HIPP01	3.90248	1.63475	1.25532	8.63766e-14	2.85328e-09	HIPP01	heavy metal-associated isoprenylated plant protein 3-like isoform X1 [Manihot esculenta]	-	-	-	-	-	GO:0043169//cation binding	-
1	Manes_11G006100	Manes_11G006100	1.90935	0.853993	1.16078	1.18533e-13	3.91549e-09	--	U-box domain-containing protein 4 [Manihot esculenta]	-	-	-	-	GO:0043231//intracellular membrane-bounded organelle	GO:0003677//DNA binding;GO:0003824//catalytic activity	GO:0010468//regulation of gene expression;GO:0034645//cellular macromolecule biosynthetic process
1	Manes_01G254200	At5g24010	3.44262	1.6921	1.02469	1.30632e-13	4.31516e-09	At5g24010	probable receptor-like protein kinase At5g24010 [Manihot esculenta]	-	-	-	-	GO:0005911//cell-cell junction;GO:0016020//membrane;GO:0043231//intracellular membrane-bounded organelle	GO:0004672//protein kinase activity	GO:0001558//regulation of cell growth;GO:0006468//protein phosphorylation
1	Manes_12G155500	MAPKKK3	2.14722	0.955918	1.16751	1.97644e-13	6.52877e-09	MAPKKK3	mitogen-activated protein kinase kinase kinase 3-like isoform X1 [Manihot esculenta]	-	-	-	-	-	-	-
1	Manes_08G056100	CML35	3.22111	1.50123	1.10141	2.59337e-13	8.56668e-09	CML35	probable calcium-binding protein CML36 [Manihot esculenta]	Organismal Systems	Environmental adaptation	ko04626//Plant-pathogen interaction	K13448	GO:0016020//membrane	GO:0046872//metal ion binding	GO:0009620//response to fungus
1	Manes_02G123100	NCER1	2.12932	0.914824	1.21883	3.41207e-13	1.12711e-08	NCER1	neutral ceramidase 1-like isoform X1 [Manihot esculenta]	Metabolism;Metabolism	Global and overview maps;Lipid metabolism	ko01100//Metabolic pathways;ko00600//Sphingolipid metabolism	K12349;K12349	GO:0005911//cell-cell junction;GO:0031090//organelle membrane	GO:0016811//hydrolase activity, acting on carbon-nitrogen (but not peptide) bonds, in linear amides	GO:0006643//membrane lipid metabolic process;GO:0018205//peptidyl-lysine modification;GO:0045491//xylan metabolic process
1	Manes_04G011400	AGO5	1.54288	0.639604	1.27038	4.26755e-13	1.4097e-08	AGO5	protein argonaute 5-like [Manihot esculenta]	-	-	-	-	GO:0043231//intracellular membrane-bounded organelle;GO:0044425//membrane part;GO:0044444//cytoplasmic part	GO:0004519//endonuclease activity;GO:0008135//translation factor activity, RNA binding	GO:0000904//cell morphogenesis involved in differentiation;GO:0006305//DNA alkylation;GO:0006342//chromatin silencing;GO:0006412//translation;GO:0007015//actin filament organization;GO:0007059//chromosome segregation;GO:0007154//cell communication;GO:0009639//response to red or far red light;GO:0009725//response to hormone;GO:0009790//embryo development;GO:0009799//specification of symmetry;GO:00…
1	Manes_06G031800	Manes_06G031800	1.41972	0.552966	1.36034	1.02373e-11	3.38169e-07	--	Pre-rRNA-processing protein IPI3 [Gossypium australe]	-	-	-	-	-	-	-
1	Manes_16G133100	WIN2	1.27894	0.505322	1.33967	1.34499e-11	4.4429e-07	WIN2	probable protein phosphatase 2C 59 [Manihot esculenta]	-	-	-	-	GO:0005576//extracellular region	GO:0004721//phosphoprotein phosphatase activity;GO:0043169//cation binding	GO:0000904//cell morphogenesis involved in differentiation;GO:0006464//cellular protein modification process;GO:0009664//plant-type cell wall organization
1	Manes_11G117500	GPX2	1.38673	0.583125	1.24981	3.01656e-11	9.96461e-07	GPX2	probable glutathione peroxidase 2 [Manihot esculenta]	Metabolism;Metabolism;Metabolism	Global and overview maps;Metabolism of other amino acids;Lipid metabolism	ko01100//Metabolic pathways;ko00480//Glutathione metabolism;ko00590//Arachidonic acid metabolism	K00432;K00432;K00432	GO:0005576//extracellular region;GO:0009536//plastid;GO:0016020//membrane;GO:0031984//organelle subcompartment	GO:0004601//peroxidase activity;GO:0005488//binding	GO:0000302//response to reactive oxygen species;GO:0006325//chromatin organization;GO:0009404//toxin metabolic process;GO:0009414//response to water deprivation;GO:0009755//hormone-mediated signaling pathway;GO:0048511//rhythmic process
1	Manes_04G027500	PBL5	1.80875	0.817019	1.14655	3.39777e-11	1.12238e-06	PBL5	probable serine/threonine-protein kinase PBL5 [Manihot esculenta]	-	-	-	-	-	-	-
1	Manes_06G126000	ARF2A	2.32656	0.928244	1.32562	3.73347e-11	1.23328e-06	ARF2A	auxin response factor 2A-like [Manihot esculenta]	-	-	-	-	GO:0043231//intracellular membrane-bounded organelle	GO:0001071//nucleic acid binding transcription factor activity;GO:0003677//DNA binding;GO:0005515//protein binding	GO:0001101//response to acid chemical;GO:0006355//regulation of transcription, DNA-templated;GO:0008283//cell proliferation;GO:0009755//hormone-mediated signaling pathway;GO:0009900//dehiscence;GO:0009909//regulation of flower development;GO:0010260//organ senescence;GO:0042743//hydrogen peroxide metabolic process
1	Manes_18G038900	Manes_18G038900	2.20969	1.08466	1.0266	5.98761e-11	1.97789e-06	--	Late embryogenesis abundant protein, LEA-14 [Corchorus capsularis]	-	-	-	-	GO:0009536//plastid;GO:0016020//membrane	-	GO:0048588//developmental cell growth
1	Manes_03G152300	CYTB5-B	1.41406	0.511943	1.46579	1.24656e-10	4.11777e-06	CYTB5-B	cytochrome b5 [Manihot esculenta]	-	-	-	-	GO:0031090//organelle membrane;GO:0031224//intrinsic component of membrane;GO:0043231//intracellular membrane-bounded organelle	GO:0003824//catalytic activity;GO:0043169//cation binding;GO:0046906//tetrapyrrole binding	GO:0006694//steroid biosynthetic process;GO:0009617//response to bacterium;GO:0016104//triterpenoid biosynthetic process;GO:0043446//cellular alkane metabolic process
1	Manes_17G024000	Manes_17G024000	2.75728	1.35961	1.02006	1.63362e-10	5.39633e-06	--	CW14 protein isoform 1 [Gossypium australe]	-	-	-	-	GO:0016020//membrane;GO:0043231//intracellular membrane-bounded organelle	-	GO:0046942//carboxylic acid transport
1	Manes_03G206900	Manes_03G206900	1.42893	0.594614	1.26491	1.85872e-10	6.13991e-06	--	Galactokinase family protein [Populus alba]	-	-	-	-	-	-	-
1	Manes_04G026700	MPK3	2.25826	1.09038	1.05037	3.82667e-10	1.26406e-05	MPK3	mitogen-activated protein kinase 3 [Manihot esculenta]	Organismal Systems;Environmental Information Processing	Environmental adaptation;Signal transduction	ko04626//Plant-pathogen interaction;ko04016//MAPK signaling pathway - plant	K20536;K20536	GO:0043231//intracellular membrane-bounded organelle	GO:0004702//receptor signaling protein serine/threonine kinase activity;GO:0032550//purine ribonucleoside binding	GO:0000187//activation of MAPK activity;GO:0000280//nuclear division;GO:0006091//generation of precursor metabolites and energy;GO:0006605//protein targeting;GO:0009411//response to UV;GO:0009617//response to bacterium;GO:0009620//response to fungus;GO:0009696//salicylic acid metabolic process;GO:0009700//indole phytoalexin biosynthetic process;GO:0009755//hormone-mediated signaling pathway;GO:00…
1	Manes_03G196700	Manes_03G196700	1.14498	0.530318	1.1104	5.16066e-10	1.70472e-05	--	transmembrane protein [Gossypium australe]	-	-	-	-	GO:0031224//intrinsic component of membrane	-	-
1	Manes_15G025500	At3g06035	2.47878	1.17954	1.07141	9.27286e-10	3.0631e-05	At3g06035	uncharacterized GPI-anchored protein At3g06035-like [Manihot esculenta]	-	-	-	-	GO:0031225//anchored component of membrane	-	GO:0006568//tryptophan metabolic process;GO:0006721//terpenoid metabolic process;GO:0006873//cellular ion homeostasis;GO:0006970//response to osmotic stress;GO:0009683//indoleacetic acid metabolic process;GO:0009746//response to hexose;GO:0030001//metal ion transport;GO:0042044//fluid transport;GO:0048509//regulation of meristem development
1	Manes_15G086400	RMA3	2.67398	1.29274	1.04856	3.22618e-09	0.00010657	RMA3	E3 ubiquitin-protein ligase RMA3-like [Manihot esculenta]	Genetic Information Processing	Folding, sorting and degradation	ko04141//Protein processing in endoplasmic reticulum	K10666	GO:0043231//intracellular membrane-bounded organelle;GO:0044425//membrane part	GO:0003824//catalytic activity;GO:0046872//metal ion binding	GO:0044267//cellular protein metabolic process
1	Manes_03G079400	Manes_03G079400	2.98769	1.41499	1.07824	5.44677e-09	0.000179923	--	methionyl-tRNA synthetase [Parasponia andersonii]	-	-	-	-	GO:0043231//intracellular membrane-bounded organelle	-	GO:0006605//protein targeting;GO:0007165//signal transduction;GO:0009408//response to heat;GO:0043067//regulation of programmed cell death;GO:0061024//membrane organization
1	Manes_04G013200	RZPF34	1.78861	0.85977	1.05681	6.69216e-09	0.000221062	RZPF34	heavy metal-associated isoprenylated plant protein 3-like [Manihot esculenta]	-	-	-	-	-	GO:0043169//cation binding	-
1	Manes_15G050100	CYTB5-B	1.35628	0.589126	1.20301	1.87253e-08	0.000618554	CYTB5-B	cytochrome b5-like [Manihot esculenta]	-	-	-	-	GO:0031090//organelle membrane;GO:0031224//intrinsic component of membrane;GO:0043231//intracellular membrane-bounded organelle	GO:0003824//catalytic activity;GO:0043169//cation binding;GO:0046906//tetrapyrrole binding	GO:0006694//steroid biosynthetic process;GO:0009617//response to bacterium;GO:0016104//triterpenoid biosynthetic process;GO:0043446//cellular alkane metabolic process
1	Manes_14G035300	TPPA	1.61719	0.702779	1.20235	3.64078e-08	0.00120266	TPPA	trehalose-phosphate phosphatase A-like [Manihot esculenta]	Metabolism;Metabolism;Metabolism	Global and overview maps;Global and overview maps;Carbohydrate metabolism	ko01100//Metabolic pathways;ko01110//Biosynthesis of secondary metabolites;ko00500//Starch and sucrose metabolism	K01087;K01087;K01087	-	GO:0019203//carbohydrate phosphatase activity	GO:0005991//trehalose metabolic process;GO:0006796//phosphate-containing compound metabolic process;GO:0050896//response to stimulus
1	Manes_02G097400	RPP13L4	1.7119	0.633692	1.43374	7.25961e-08	0.00239807	RPP13L4	disease resistance RPP13-like protein 4 isoform X3 [Manihot esculenta]	-	-	-	-	GO:0043231//intracellular membrane-bounded organelle	GO:0003824//catalytic activity;GO:0032550//purine ribonucleoside binding	GO:0006796//phosphate-containing compound metabolic process;GO:0006950//response to stress
1	Manes_13G095700	SHKB	2.05275	0.90917	1.17493	7.9601e-08	0.00262946	SHKB	phospho-2-dehydro-3-deoxyheptonate aldolase 2, chloroplastic [Manihot esculenta]	Metabolism;Metabolism;Metabolism;Metabolism	Global and overview maps;Global and overview maps;Global and overview maps;Amino acid metabolism	ko01100//Metabolic pathways;ko01110//Biosynthesis of secondary metabolites;ko01230//Biosynthesis of amino acids;ko00400//Phenylalanine, tyrosine and tryptophan biosynthesis	K01626;K01626;K01626;K01626	GO:0031976//plastid thylakoid	GO:0005488//binding;GO:0016765//transferase activity, transferring alkyl or aryl (other than methyl) groups	GO:0001101//response to acid chemical;GO:0008652//cellular amino acid biosynthetic process;GO:0009694//jasmonic acid metabolic process;GO:0009699//phenylpropanoid biosynthetic process;GO:0009814//defense response, incompatible interaction;GO:0019632//shikimate metabolic process;GO:0033554//cellular response to stress;GO:0043650//dicarboxylic acid biosynthetic process
1	Manes_01G142800	At3g51120	1.50529	0.731393	1.04132	9.9982e-08	0.00330271	At3g51120	zinc finger CCCH domain-containing protein 44-like [Manihot esculenta]	-	-	-	-	-	GO:0046872//metal ion binding	GO:0006351//transcription, DNA-templated;GO:0010468//regulation of gene expression;GO:0043412//macromolecule modification
1	Manes_17G074400	ERD4	1.33342	0.614749	1.11706	1.71749e-07	0.00567338	ERD4	CSC1-like protein ERD4 [Manihot esculenta]	-	-	-	-	GO:0005911//cell-cell junction;GO:0031224//intrinsic component of membrane;GO:0042170//plastid membrane	-	GO:0044765//single-organism transport
1	Manes_01G215600	Manes_01G215600	1.9656	0.887806	1.14665	1.72557e-07	0.00570008	--	PREDICTED: CW-type [Prunus dulcis]	-	-	-	-	-	-	-
1	Manes_03G046800	HEMH	2.41456	1.13325	1.09129	1.79083e-07	0.00591565	HEMH	ferrochelatase-2, chloroplastic [Manihot esculenta]	Metabolism;Metabolism;Metabolism	Global and overview maps;Global and overview maps;Metabolism of cofactors and vitamins	ko01100//Metabolic pathways;ko01110//Biosynthesis of secondary metabolites;ko00860//Porphyrin and chlorophyll metabolism	K01772;K01772;K01772	GO:0042170//plastid membrane;GO:0044434//chloroplast part	GO:0004672//protein kinase activity;GO:0016829//lyase activity;GO:0032550//purine ribonucleoside binding	GO:0006089//lactate metabolic process;GO:0006417//regulation of translation;GO:0006464//cellular protein modification process;GO:0006605//protein targeting;GO:0006779//porphyrin-containing compound biosynthetic process;GO:0006952//defense response;GO:0007165//signal transduction;GO:0043067//regulation of programmed cell death;GO:0061024//membrane organization
1	Manes_06G135600	SKS1	1.50884	0.710747	1.08603	1.89957e-07	0.00627484	SKS1	monocopper oxidase-like protein SKS1 [Manihot esculenta]	-	-	-	-	GO:0005576//extracellular region;GO:0005618//cell wall;GO:0005911//cell-cell junction;GO:0031090//organelle membrane;GO:0031225//anchored component of membrane;GO:0044444//cytoplasmic part	GO:0016682//oxidoreductase activity, acting on diphenols and related substances as donors, oxygen as acceptor;GO:0046914//transition metal ion binding	GO:0009826//unidimensional cell growth;GO:0010053//root epidermal cell differentiation;GO:0043479//pigment accumulation in tissues in response to UV light;GO:0044711//single-organism biosynthetic process;GO:0045229//external encapsulating structure organization;GO:0048588//developmental cell growth;GO:0051273//beta-glucan metabolic process;GO:0065008//regulation of biological quality
1	Manes_02G041600	ACX1	2.47595	1.12136	1.14273	2.77177e-07	0.00915598	ACX1	peroxisomal acyl-coenzyme A oxidase 1 [Manihot esculenta]	Metabolism;Metabolism;Metabolism;Cellular Processes;Metabolism;Metabolism;Metabolism;Metabolism;Metabolism;Metabolism	Global and overview maps;Global and overview maps;Global and overview maps;Transport and catabolism;Global and overview maps;Lipid metabolism;Lipid metabolism;Metabolism of other amino acids;Carbohydrate metabolism;Lipid metabolism	ko01100//Metabolic pathways;ko01110//Biosynthesis of secondary metabolites;ko01200//Carbon metabolism;ko04146//Peroxisome;ko01212//Fatty acid metabolism;ko00592//alpha-Linolenic acid metabolism;ko00071//Fatty acid degradation;ko00410//beta-Alanine metabolism;ko00640//Propanoate metabolism;ko01040//Biosynthesis of unsaturated fatty acids	K00232;K00232;K00232;K00232;K00232;K00232;K00232;K00232;K00232;K00232	GO:0005911//cell-cell junction;GO:0042579//microbody	GO:0000166//nucleotide binding;GO:0016634//oxidoreductase activity, acting on the CH-CH group of donors, oxygen as acceptor	GO:0001101//response to acid chemical;GO:0006605//protein targeting;GO:0006950//response to stress;GO:0007165//signal transduction;GO:0009062//fatty acid catabolic process;GO:0009620//response to fungus;GO:0009625//response to insect;GO:0009694//jasmonic acid metabolic process;GO:0010038//response to metal ion;GO:0043067//regulation of programmed cell death;GO:0048229//gametophyte development
1	Manes_01G174800	At2g24330	1.30726	0.590409	1.14676	6.28352e-07	0.0207563	At2g24330	Lunapark domain containing protein [Parasponia andersonii]	-	-	-	-	GO:0043231//intracellular membrane-bounded organelle	-	GO:0006486//protein glycosylation;GO:0016192//vesicle-mediated transport;GO:0032989//cellular component morphogenesis;GO:0040007//growth
1	Manes_02G130600	Manes_02G130600	1.5093	0.717782	1.07226	1.14594e-06	0.0378539	--	HAD-superfamily hydrolase, subfamily IA, variant 3 [Gossypium australe]	-	-	-	-	-	GO:0003824//catalytic activity	GO:0006812//cation transport
1	Manes_04G145500	RSH3	2.29089	1.02325	1.16275	1.33195e-06	0.0439983	RSH3	probable GTP diphosphokinase RSH2, chloroplastic [Manihot esculenta]	Metabolism;Metabolism	Global and overview maps;Nucleotide metabolism	ko01100//Metabolic pathways;ko00230//Purine metabolism	K00951;K00951	GO:0009536//plastid;GO:0031224//intrinsic component of membrane	GO:0015291//secondary active transmembrane transporter activity;GO:0016778//diphosphotransferase activity;GO:0032550//purine ribonucleoside binding	GO:0001101//response to acid chemical;GO:0006972//hyperosmotic response;GO:0009150//purine ribonucleotide metabolic process;GO:0009694//jasmonic acid metabolic process;GO:0009755//hormone-mediated signaling pathway;GO:0010053//root epidermal cell differentiation;GO:0015893//drug transport;GO:0051707//response to other organism
1	Manes_05G195100	CTL1	2.66562	1.32774	1.0055	2.42367e-06	0.0800612	CTL1	chitinase-like protein 1 [Manihot esculenta]	-	-	-	-	GO:0005576//extracellular region;GO:0043231//intracellular membrane-bounded organelle	GO:0001871//pattern binding;GO:0004553//hydrolase activity, hydrolyzing O-glycosyl compounds	GO:0000097//sulfur amino acid biosynthetic process;GO:0000160//phosphorelay signal transduction system;GO:0006026//aminoglycan catabolic process;GO:0006090//pyruvate metabolic process;GO:0006109//regulation of carbohydrate metabolic process;GO:0006970//response to osmotic stress;GO:0006996//organelle organization;GO:0009414//response to water deprivation;GO:0009617//response to bacterium;GO:00096…
1	Manes_08G011500	SAMS3	1.83503	0.847603	1.11434	3.0619e-06	0.101144	SAMS3	S-adenosylmethionine synthase 3 [Manihot esculenta]	Metabolism;Metabolism;Metabolism;Metabolism	Global and overview maps;Global and overview maps;Global and overview maps;Amino acid metabolism	ko01100//Metabolic pathways;ko01110//Biosynthesis of secondary metabolites;ko01230//Biosynthesis of amino acids;ko00270//Cysteine and methionine metabolism	K00789;K00789;K00789;K00789	-	-	-
1	Manes_15G090400	ZFP1	1.17055	0.484692	1.27204	3.83599e-06	0.126714	ZFP1	probable E3 ubiquitin-protein ligase ZFP1 [Manihot esculenta]	-	-	-	-	-	GO:0043169//cation binding	-
1	Manes_07G069600	PGDH1	1.87293	0.845324	1.14772	4.07224e-06	0.134518	PGDH1	D-3-phosphoglycerate dehydrogenase 1, chloroplastic-like [Manihot esculenta]	Metabolism;Metabolism;Metabolism;Metabolism;Metabolism;Metabolism	Global and overview maps;Global and overview maps;Global and overview maps;Global and overview maps;Amino acid metabolism;Amino acid metabolism	ko01100//Metabolic pathways;ko01110//Biosynthesis of secondary metabolites;ko01200//Carbon metabolism;ko01230//Biosynthesis of amino acids;ko00270//Cysteine and methionine metabolism;ko00260//Glycine, serine and threonine metabolism	K00058;K00058;K00058;K00058;K00058;K00058	GO:0009532//plastid stroma	GO:0000166//nucleotide binding;GO:0016614//oxidoreductase activity, acting on CH-OH group of donors;GO:0031406//carboxylic acid binding;GO:0032550//purine ribonucleoside binding	GO:0003006//developmental process involved in reproduction;GO:0006563//L-serine metabolic process;GO:0048229//gametophyte development
1	Manes_12G009900	Manes_12G009900	1.19971	0.58147	1.04491	4.13358e-06	0.136544	--	PREDICTED: stress-associated endoplasmic reticulum protein 2 [Erythranthe guttata]	-	-	-	-	GO:0043231//intracellular membrane-bounded organelle	-	GO:0006950//response to stress
1	Manes_02G175000	S-ACP-DES6	1.64163	0.7737	1.08529	6.02932e-06	0.199167	S-ACP-DES6	stearoyl-[acyl-carrier-protein] 9-desaturase 6, chloroplastic-like [Manihot esculenta]	Metabolism;Metabolism;Metabolism;Metabolism	Global and overview maps;Global and overview maps;Lipid metabolism;Lipid metabolism	ko01100//Metabolic pathways;ko01212//Fatty acid metabolism;ko00061//Fatty acid biosynthesis;ko01040//Biosynthesis of unsaturated fatty acids	K03921;K03921;K03921;K03921	GO:0009532//plastid stroma;GO:0031976//plastid thylakoid	GO:0016215//acyl-CoA desaturase activity;GO:0046872//metal ion binding	GO:0002252//immune effector process;GO:0006090//pyruvate metabolic process;GO:0006544//glycine metabolic process;GO:0006633//fatty acid biosynthetic process;GO:0006732//coenzyme metabolic process;GO:0006753//nucleoside phosphate metabolic process;GO:0006779//porphyrin-containing compound biosynthetic process;GO:0006790//sulfur compound metabolic process;GO:0006970//response to osmotic stress;GO:0…
1	Manes_09G153500	Manes_09G153500	1.49353	0.73231	1.0282	7.02395e-06	0.232022	--	Calcium-binding EF hand family protein [Theobroma cacao]	-	-	-	-	GO:0009536//plastid	GO:0046872//metal ion binding	-
1	Manes_05G157300	AUXI1	2.3285	1.13225	1.04021	1.18746e-05	0.392253	AUXI1	auxilin-like protein 1 [Manihot esculenta]	-	-	-	-	-	-	-
1	Manes_16G025400	Os04g0679100	1.28258	0.575133	1.15707	3.34973e-05	1	Os04g0679100	clathrin light chain 1-like [Manihot esculenta]	-	-	-	-	GO:0030125//clathrin vesicle coat	-	GO:0006498//N-terminal protein lipidation;GO:0006865//amino acid transport;GO:0006996//organelle organization;GO:0015031//protein transport;GO:0016482//cytoplasmic transport
1	Manes_09G000300	BZIP17	1.76652	0.815343	1.11543	7.1475e-05	1	BZIP17	bZIP transcription factor 17-like [Manihot esculenta]	-	-	-	-	GO:0012505//endomembrane system;GO:0044428//nuclear part;GO:0044444//cytoplasmic part	GO:0003677//DNA binding	GO:0006952//defense response;GO:0006972//hyperosmotic response;GO:0007165//signal transduction;GO:0009719//response to endogenous stimulus;GO:0033554//cellular response to stress;GO:0035966//response to topologically incorrect protein;GO:0045893//positive regulation of transcription, DNA-templated;GO:0071229//cellular response to acid chemical;GO:0071310//cellular response to organic substance;GO…
1	Manes_07G000100	FBA6	2.05843	1.01159	1.02493	8.93945e-05	1	FBA6	fructose-bisphosphate aldolase 6, cytosolic [Manihot esculenta]	Metabolism;Metabolism;Metabolism;Metabolism;Metabolism;Metabolism;Metabolism;Metabolism	Global and overview maps;Global and overview maps;Global and overview maps;Global and overview maps;Carbohydrate metabolism;Energy metabolism;Carbohydrate metabolism;Carbohydrate metabolism	ko01100//Metabolic pathways;ko01110//Biosynthesis of secondary metabolites;ko01200//Carbon metabolism;ko01230//Biosynthesis of amino acids;ko00010//Glycolysis / Gluconeogenesis;ko00710//Carbon fixation in photosynthetic organisms;ko00030//Pentose phosphate pathway;ko00051//Fructose and mannose metabolism	K01623;K01623;K01623;K01623;K01623;K01623;K01623;K01623	GO:0044424//intracellular part	GO:0016832//aldehyde-lyase activity	GO:0006090//pyruvate metabolic process
1	Manes_01G049700	DRP1A	1.23828	0.548002	1.17609	0.000124375	1	DRP1A	dynamin-related protein 5A-like [Manihot esculenta]	-	-	-	-	GO:0005911//cell-cell junction;GO:0015630//microtubule cytoskeleton;GO:0031090//organelle membrane;GO:0044434//chloroplast part	GO:0017111//nucleoside-triphosphatase activity;GO:0019901//protein kinase binding;GO:0032550//purine ribonucleoside binding	GO:0000904//cell morphogenesis involved in differentiation;GO:0000919//cell plate assembly;GO:0003002//regionalization;GO:0003006//developmental process involved in reproduction;GO:0006898//receptor-mediated endocytosis;GO:0008104//protein localization
1	Manes_09G180100	ACLA-2	1.4178	0.589578	1.2659	0.000198413	1	ACLA-2	ATP-citrate synthase alpha chain protein 2 [Manihot esculenta]	Metabolism;Metabolism;Metabolism	Global and overview maps;Global and overview maps;Carbohydrate metabolism	ko01100//Metabolic pathways;ko01110//Biosynthesis of secondary metabolites;ko00020//Citrate cycle (TCA cycle)	K01648;K01648;K01648	GO:0043234//protein complex;GO:0044444//cytoplasmic part	GO:0032550//purine ribonucleoside binding;GO:0046912//transferase activity, transferring acyl groups, acyl groups converted into alkyl on transfer	GO:0000097//sulfur amino acid biosynthetic process;GO:0005982//starch metabolic process;GO:0006084//acetyl-CoA metabolic process;GO:0006605//protein targeting;GO:0006631//fatty acid metabolic process;GO:0006779//porphyrin-containing compound biosynthetic process;GO:0008361//regulation of cell size;GO:0009826//unidimensional cell growth;GO:0009909//regulation of flower development;GO:0016109//tetr…
1	Manes_03G029600	At2g19810	1.65331	0.773166	1.09651	0.00130194	1	At2g19810	zinc finger CCCH domain-containing protein 20-like [Manihot esculenta]	-	-	-	-	-	-	-
1	Manes_15G031600	NET1A	2.17905	0.974754	1.16059	0.00144317	1	NET1A	protein NETWORKED 1A-like [Manihot esculenta]	-	-	-	-	-	-	-
1	Manes_11G156800	Manes_11G156800	1.65258	0.742848	1.15358	0.00149601	1	--	histone deacetylase HDT1-like [Hibiscus syriacus]	-	-	-	-	-	-	GO:0044248//cellular catabolic process
1	Manes_05G174000	SCP2	1.13634	0.524	1.11676	0.00941092	1	SCP2	peroxisomal multifunctional enzyme type 2-like [Manihot esculenta]	-	-	-	-	GO:0042579//microbody	GO:0005496//steroid binding	GO:0003006//developmental process involved in reproduction;GO:0006081//cellular aldehyde metabolic process;GO:0006869//lipid transport;GO:0006996//organelle organization;GO:0009062//fatty acid catabolic process;GO:0009685//gibberellin metabolic process;GO:0010476//gibberellin mediated signaling pathway;GO:0044707//single-multicellular organism process
1	Manes_14G054300	GTE10	3.3995	1.69833	1.0012	0.0128979	1	GTE10	transcription factor GTE10-like isoform X1 [Manihot esculenta]	-	-	-	-	-	GO:0016740//transferase activity	GO:0006355//regulation of transcription, DNA-templated;GO:0009719//response to endogenous stimulus;GO:0010033//response to organic substance;GO:0016570//histone modification
1	Manes_17G011300	Manes_17G011300	1.5134	0.734679	1.04261	0.0419542	1	--	DUF740 domain-containing protein [Gossypium australe]	-	-	-	-	-	-	-
2	Manes_12G041300	ARP1	0.616304	0.102481	2.58828	0	0	ARP1	probable RNA-binding protein ARP1 isoform X1 [Manihot esculenta]	-	-	-	-	GO:0043231//intracellular membrane-bounded organelle	GO:0097159//organic cyclic compound binding	GO:0000377//RNA splicing, via transesterification reactions with bulged adenosine as nucleophile;GO:0006970//response to osmotic stress;GO:0009845//seed germination
2	Manes_03G155600	Manes_03G155600	0.855072	0.143942	2.57056	0	0	--	inner centromere protein-like isoform X1 [Manihot esculenta]	-	-	-	-	-	-	-
2	Manes_02G109200	PIP2-7	2.71684	0.474818	2.51649	0	0	PIP2-7	aquaporin PIP2-7-like [Manihot esculenta]	-	-	-	-	-	-	-
2	Manes_13G146300	Manes_13G146300	3.99259	0.740977	2.42982	0	0	--	histone acetyltransferase KAT6B [Morus notabilis]	-	-	-	-	GO:0043231//intracellular membrane-bounded organelle	-	-
2	Manes_05G081100	CHLASE1	13.5288	2.64637	2.35395	0	0	CHLASE1	chlorophyllase-1, chloroplastic-like [Manihot esculenta]	Metabolism;Metabolism;Metabolism	Global and overview maps;Global and overview maps;Metabolism of cofactors and vitamins	ko01100//Metabolic pathways;ko01110//Biosynthesis of secondary metabolites;ko00860//Porphyrin and chlorophyll metabolism	K08099;K08099;K08099	-	-	-
2	Manes_05G081000	CACLH	0.87128	0.171573	2.34431	0	0	CACLH	chlorophyllase-1, chloroplastic-like [Manihot esculenta]	Metabolism;Metabolism;Metabolism	Global and overview maps;Global and overview maps;Metabolism of cofactors and vitamins	ko01100//Metabolic pathways;ko01110//Biosynthesis of secondary metabolites;ko00860//Porphyrin and chlorophyll metabolism	K08099;K08099;K08099	GO:0009536//plastid	GO:0052689//carboxylic ester hydrolase activity	GO:0006787//porphyrin-containing compound catabolic process;GO:0006952//defense response;GO:0007165//signal transduction;GO:0009617//response to bacterium;GO:0009620//response to fungus;GO:0031323//regulation of cellular metabolic process;GO:0044260//cellular macromolecule metabolic process;GO:0060255//regulation of macromolecule metabolic process;GO:0071229//cellular response to acid chemical;GO…
2	Manes_02G163100	At3g26430	1.37294	0.339668	2.01508	0	0	At3g26430	esterase-like [Manihot esculenta]	-	-	-	-	-	GO:0052689//carboxylic ester hydrolase activity	-
2	Manes_11G104900	RPL12	12.826	4.81087	1.4147	0	0	RPL12	50S ribosomal protein L12-3, chloroplastic-like [Manihot esculenta]	Genetic Information Processing	Translation	ko03010//Ribosome	K02935	GO:0000315//organellar large ribosomal subunit;GO:0009532//plastid stroma;GO:0044434//chloroplast part	GO:0005198//structural molecule activity	GO:0009617//response to bacterium;GO:0009725//response to hormone;GO:0010467//gene expression;GO:0032774//RNA biosynthetic process
2	Manes_10G123200	AP1	15.1475	5.89037	1.36264	0	0	AP1	ferredoxin-like [Manihot esculenta]	Metabolism	Energy metabolism	ko00195//Photosynthesis	K02639	GO:0009532//plastid stroma	GO:0005506//iron ion binding;GO:0051536//iron-sulfur cluster binding	GO:0006739//NADP metabolic process;GO:0009617//response to bacterium;GO:0009639//response to red or far red light;GO:0009642//response to light intensity;GO:0009687//abscisic acid metabolic process;GO:0009767//photosynthetic electron transport chain;GO:0034285//response to disaccharide;GO:0043269//regulation of ion transport;GO:0043623//cellular protein complex assembly;GO:0044267//cellular prote…
2	Manes_03G044000	CPN20	25.7173	11.1436	1.20653	0	0	CPN20	20 kDa chaperonin, chloroplastic-like [Manihot esculenta]	-	-	-	-	GO:0005576//extracellular region;GO:0009526//plastid envelope;GO:0009532//plastid stroma;GO:0044434//chloroplast part	GO:0032550//purine ribonucleoside binding;GO:0046914//transition metal ion binding	GO:0000097//sulfur amino acid biosynthetic process;GO:0003006//developmental process involved in reproduction;GO:0006006//glucose metabolic process;GO:0006090//pyruvate metabolic process;GO:0006970//response to osmotic stress;GO:0009657//plastid organization;GO:0044267//cellular protein metabolic process;GO:2000379//positive regulation of reactive oxygen species metabolic process
2	Manes_01G011500	RBCS	151.823	69.2162	1.13321	0	0	RBCS	ribulose bisphosphate carboxylase small chain, chloroplastic-like [Manihot esculenta]	Metabolism;Metabolism;Metabolism;Metabolism;Metabolism	Global and overview maps;Global and overview maps;Global and overview maps;Energy metabolism;Carbohydrate metabolism	ko01100//Metabolic pathways;ko01110//Biosynthesis of secondary metabolites;ko01200//Carbon metabolism;ko00710//Carbon fixation in photosynthetic organisms;ko00630//Glyoxylate and dicarboxylate metabolism	K01602;K01602;K01602;K01602;K01602	GO:0005576//extracellular region;GO:0005840//ribosome;GO:0009526//plastid envelope;GO:0009532//plastid stroma;GO:0044434//chloroplast part;GO:0044436//thylakoid part	GO:0016829//lyase activity;GO:0046914//transition metal ion binding	GO:0006950//response to stress;GO:0009639//response to red or far red light;GO:0044237//cellular metabolic process;GO:0044710//single-organism metabolic process;GO:0070271//protein complex biogenesis
2	Manes_05G137400	RBCS	193.049	91.2121	1.08167	0	0	RBCS	ribulose bisphosphate carboxylase small chain, chloroplastic [Manihot esculenta]	Metabolism;Metabolism;Metabolism;Metabolism;Metabolism	Global and overview maps;Global and overview maps;Global and overview maps;Energy metabolism;Carbohydrate metabolism	ko01100//Metabolic pathways;ko01110//Biosynthesis of secondary metabolites;ko01200//Carbon metabolism;ko00710//Carbon fixation in photosynthetic organisms;ko00630//Glyoxylate and dicarboxylate metabolism	K01602;K01602;K01602;K01602;K01602	GO:0005576//extracellular region;GO:0005840//ribosome;GO:0009532//plastid stroma;GO:0042170//plastid membrane;GO:0044434//chloroplast part;GO:0044436//thylakoid part	GO:0016491//oxidoreductase activity;GO:0016831//carboxy-lyase activity;GO:0046914//transition metal ion binding	GO:0006950//response to stress;GO:0009639//response to red or far red light;GO:0015977//carbon fixation;GO:0043094//cellular metabolic compound salvage;GO:0070271//protein complex biogenesis
2	Manes_18G027900	DUT	2.97663	0.662042	2.16869	2.99799e-306	9.90327e-302	DUT	deoxyuridine 5'-triphosphate nucleotidohydrolase-like [Manihot esculenta]	Metabolism;Metabolism	Global and overview maps;Nucleotide metabolism	ko01100//Metabolic pathways;ko00240//Pyrimidine metabolism	K01520;K01520	-	-	-
2	Manes_07G020100	AP1	46.3457	21.8633	1.08393	3.12282e-304	1.03156e-299	AP1	ferredoxin-like [Manihot esculenta]	Metabolism	Energy metabolism	ko00195//Photosynthesis	K02639	GO:0009532//plastid stroma	GO:0005506//iron ion binding;GO:0051536//iron-sulfur cluster binding	GO:0006739//NADP metabolic process;GO:0009617//response to bacterium;GO:0009639//response to red or far red light;GO:0009642//response to light intensity;GO:0009687//abscisic acid metabolic process;GO:0009767//photosynthetic electron transport chain;GO:0034285//response to disaccharide;GO:0043269//regulation of ion transport;GO:0043623//cellular protein complex assembly;GO:0044267//cellular prote…
2	Manes_17G091800	At1g14600	0.669867	0.11585	2.53162	1.19765e-302	3.9562e-298	At1g14600	PREDICTED: myb family transcription factor APL [Vitis vinifera]	-	-	-	-	-	GO:0001071//nucleic acid binding transcription factor activity;GO:0005488//binding	GO:0010468//regulation of gene expression
2	Manes_09G067800	CP29B	6.58561	2.43309	1.43653	6.80659e-299	2.24842e-294	CP29B	29 kDa ribonucleoprotein, chloroplastic-like [Manihot esculenta]	-	-	-	-	GO:0009526//plastid envelope;GO:0009532//plastid stroma;GO:0031976//plastid thylakoid;GO:0032991//macromolecular complex;GO:0044423//virion part;GO:0044434//chloroplast part	GO:0008187//poly-pyrimidine tract binding;GO:0036094//small molecule binding	GO:0001101//response to acid chemical;GO:0006091//generation of precursor metabolites and energy;GO:0006396//RNA processing;GO:0006796//phosphate-containing compound metabolic process;GO:0009617//response to bacterium;GO:0009696//salicylic acid metabolic process;GO:0019637//organophosphate metabolic process;GO:0044262//cellular carbohydrate metabolic process;GO:0044723//single-organism carbohydra…
2	Manes_01G164100	RPL4	6.85473	2.50444	1.45261	5.95438e-297	1.96691e-292	RPL4	50S ribosomal protein L4, chloroplastic isoform X1 [Manihot esculenta]	Genetic Information Processing	Translation	ko03010//Ribosome	K02926	GO:0000315//organellar large ribosomal subunit;GO:0005911//cell-cell junction;GO:0009532//plastid stroma;GO:0031090//organelle membrane;GO:0044434//chloroplast part	GO:0005198//structural molecule activity;GO:0008187//poly-pyrimidine tract binding	GO:0000097//sulfur amino acid biosynthetic process;GO:0006090//pyruvate metabolic process;GO:0006221//pyrimidine nucleotide biosynthetic process;GO:0009451//RNA modification;GO:0009725//response to hormone;GO:0010468//regulation of gene expression;GO:0032774//RNA biosynthetic process;GO:0034645//cellular macromolecule biosynthetic process;GO:0071555//cell wall organization
2	Manes_04G130000	RPS17	10.081	3.66408	1.46012	3.3721e-294	1.11391e-289	RPS17	30S ribosomal protein S17, chloroplastic [Manihot esculenta]	Genetic Information Processing	Translation	ko03010//Ribosome	K02961	GO:0000314//organellar small ribosomal subunit;GO:0009526//plastid envelope;GO:0009532//plastid stroma;GO:0031976//plastid thylakoid	GO:0003723//RNA binding;GO:0005198//structural molecule activity	GO:0006412//translation
2	Manes_01G165500	PCNA	2.83915	0.830579	1.77327	1.91642e-288	6.3305e-284	PCNA	proliferating cell nuclear antigen [Manihot esculenta]	Genetic Information Processing;Genetic Information Processing;Genetic Information Processing;Genetic Information Processing	Replication and repair;Replication and repair;Replication and repair;Replication and repair	ko03420//Nucleotide excision repair;ko03030//DNA replication;ko03410//Base excision repair;ko03430//Mismatch repair	K04802;K04802;K04802;K04802	-	-	-
2	Manes_05G016600	RPP1A	4.21674	1.3425	1.6512	2.41553e-285	7.9792e-281	RPP1A	60S acidic ribosomal protein P1-like [Manihot esculenta]	Genetic Information Processing	Translation	ko03010//Ribosome	K02942	GO:0005840//ribosome;GO:0016020//membrane;GO:0043231//intracellular membrane-bounded organelle	GO:0005198//structural molecule activity;GO:0005488//binding	GO:0010467//gene expression;GO:0034645//cellular macromolecule biosynthetic process;GO:0044238//primary metabolic process;GO:0071555//cell wall organization
2	Manes_10G072700	TRI1	10.6105	4.33019	1.293	1.00554e-282	3.3216e-278	TRI1	zinc finger CCCH domain-containing protein 44-like [Manihot esculenta]	-	-	-	-	GO:0043231//intracellular membrane-bounded organelle	-	GO:0046474//glycerophospholipid biosynthetic process
2	Manes_03G172500	AGO10	1.28897	0.441958	1.54424	1.38101e-277	4.56188e-273	AGO10	protein argonaute 10-like [Manihot esculenta]	-	-	-	-	GO:0032991//macromolecular complex	GO:0003824//catalytic activity;GO:0008135//translation factor activity, RNA binding	GO:0003006//developmental process involved in reproduction;GO:0006342//chromatin silencing;GO:0006412//translation;GO:0007154//cell communication;GO:0009791//post-embryonic development;GO:0009799//specification of symmetry;GO:0009933//meristem structural organization;GO:0009943//adaxial/abaxial axis specification;GO:0019827//stem cell population maintenance;GO:0030422//production of siRNA involve…
2	Manes_13G073200	CYCU1-1	1.07331	0.261966	2.03462	1.90453e-277	6.29125e-273	CYCU1-1	cyclin-U1-1 [Manihot esculenta]	-	-	-	-	GO:0043231//intracellular membrane-bounded organelle	GO:0004674//protein serine/threonine kinase activity;GO:0019900//kinase binding	GO:0007049//cell cycle;GO:0010374//stomatal complex development
2	Manes_01G170900	CYP707A2	0.545811	0.0941122	2.53595	1.50652e-272	4.97649e-268	CYP707A2	abscisic acid 8'-hydroxylase 2 [Manihot esculenta]	Metabolism	Metabolism of terpenoids and polyketides	ko00906//Carotenoid biosynthesis	K09843	GO:0009536//plastid;GO:0031224//intrinsic component of membrane	GO:0016709//oxidoreductase activity, acting on paired donors, with incorporation or reduction of molecular oxygen, NAD(P)H as one donor, and incorporation of one atom of oxygen;GO:0046906//tetrapyrrole binding;GO:0046914//transition metal ion binding	GO:0006950//response to stress;GO:0009620//response to fungus;GO:0009639//response to red or far red light;GO:0009687//abscisic acid metabolic process;GO:0010162//seed dormancy process;GO:0010243//response to organonitrogen compound
2	Manes_08G090600	RPS31	7.74601	3.22712	1.26321	8.92171e-271	2.94711e-266	RPS31	30S ribosomal protein S31, chloroplastic-like [Manihot esculenta]	-	-	-	-	GO:0009526//plastid envelope;GO:0009532//plastid stroma;GO:0032991//macromolecular complex	-	GO:0006412//translation
2	Manes_01G048400	RPL18	15.0628	7.0514	1.09501	2.05098e-270	6.77501e-266	RPL18	50S ribosomal protein L18, chloroplastic [Manihot esculenta]	Genetic Information Processing	Translation	ko03010//Ribosome	K02881	GO:0009526//plastid envelope;GO:0009532//plastid stroma;GO:0030529//intracellular ribonucleoprotein complex	GO:0003723//RNA binding;GO:0005198//structural molecule activity	GO:0003006//developmental process involved in reproduction;GO:0009653//anatomical structure morphogenesis;GO:0010467//gene expression;GO:0032535//regulation of cellular component size;GO:0042546//cell wall biogenesis;GO:0048509//regulation of meristem development;GO:0060918//auxin transport;GO:0071555//cell wall organization
2	Manes_08G088900	At2g37660	3.33329	1.20435	1.46869	9.24467e-270	3.05379e-265	At2g37660	Sanguinarine reductase [Hibiscus syriacus]	-	-	-	-	GO:0005576//extracellular region;GO:0009532//plastid stroma;GO:0016020//membrane	GO:0004672//protein kinase activity;GO:0032550//purine ribonucleoside binding;GO:0046914//transition metal ion binding	GO:0001101//response to acid chemical;GO:0006073//cellular glucan metabolic process;GO:0006090//pyruvate metabolic process;GO:0006091//generation of precursor metabolites and energy;GO:0006464//cellular protein modification process;GO:0006779//porphyrin-containing compound biosynthetic process;GO:0009617//response to bacterium;GO:0009696//salicylic acid metabolic process;GO:0016072//rRNA metaboli…
2	Manes_10G061800	RPA3B	1.54552	0.377563	2.0333	8.50874e-269	2.81069e-264	RPA3B	replication protein A 14 kDa subunit B-like isoform X1 [Manihot esculenta]	Genetic Information Processing;Genetic Information Processing;Genetic Information Processing;Genetic Information Processing	Replication and repair;Replication and repair;Replication and repair;Replication and repair	ko03420//Nucleotide excision repair;ko03440//Homologous recombination;ko03030//DNA replication;ko03430//Mismatch repair	K10740;K10740;K10740;K10740	-	-	GO:0006259//DNA metabolic process
2	Manes_08G066600	Manes_08G066600	6.56903	2.55249	1.36377	8.56114e-268	2.828e-263	--	50S ribosomal protein 5 alpha, chloroplastic-like [Manihot esculenta]	-	-	-	-	GO:0009536//plastid	-	-
2	Manes_09G059900	PRXIIE	5.42651	1.99308	1.44502	5.20449e-264	1.7192e-259	PRXIIE	peroxiredoxin-2E, chloroplastic [Manihot esculenta]	-	-	-	-	GO:0005618//cell wall;GO:0009526//plastid envelope;GO:0009532//plastid stroma;GO:0015630//microtubule cytoskeleton;GO:0016020//membrane	GO:0003824//catalytic activity;GO:0015631//tubulin binding;GO:0016209//antioxidant activity	GO:0006305//DNA alkylation;GO:0006950//response to stress;GO:0007015//actin filament organization;GO:0007017//microtubule-based process;GO:0008283//cell proliferation;GO:0009404//toxin metabolic process;GO:0009617//response to bacterium;GO:0010038//response to metal ion;GO:0016458//gene silencing;GO:0034968//histone lysine methylation;GO:0043623//cellular protein complex assembly;GO:0044786//cell…
2	Manes_10G072600	UAF30	3.86766	1.38947	1.47693	9.68806e-261	3.20026e-256	UAF30	protein TRI1-like [Manihot esculenta]	-	-	-	-	GO:0043231//intracellular membrane-bounded organelle	-	GO:0046474//glycerophospholipid biosynthetic process
2	Manes_03G002500	RPA2A	1.99689	0.583605	1.77469	2.45652e-257	8.11463e-253	RPA2A	replication protein A 32 kDa subunit A [Manihot esculenta]	Genetic Information Processing;Genetic Information Processing;Genetic Information Processing;Genetic Information Processing	Replication and repair;Replication and repair;Replication and repair;Replication and repair	ko03420//Nucleotide excision repair;ko03440//Homologous recombination;ko03030//DNA replication;ko03430//Mismatch repair	K10739;K10739;K10739;K10739	GO:0043231//intracellular membrane-bounded organelle	GO:0003676//nucleic acid binding	GO:0000725//recombinational repair;GO:0006260//DNA replication;GO:0006305//DNA alkylation;GO:0016458//gene silencing;GO:0034968//histone lysine methylation;GO:0048229//gametophyte development;GO:0048580//regulation of post-embryonic development;GO:0051052//regulation of DNA metabolic process;GO:1901990//regulation of mitotic cell cycle phase transition;GO:1902410//mitotic cytokinetic process
2	Manes_17G068200	ycf23	3.80029	1.38905	1.45201	2.80632e-257	9.27011e-253	ycf23	DUF561 domain-containing protein [Cephalotus follicularis]	-	-	-	-	GO:0009536//plastid	-	-
2	Manes_17G054200	RPL34	9.21095	3.91794	1.23326	1.75623e-256	5.80136e-252	RPL34	50S ribosomal protein L34, chloroplastic-like [Manihot esculenta]	Genetic Information Processing	Translation	ko03010//Ribosome	K02914	GO:0009536//plastid;GO:0030529//intracellular ribonucleoprotein complex	GO:0003723//RNA binding;GO:0005198//structural molecule activity	GO:0010467//gene expression;GO:0022613//ribonucleoprotein complex biogenesis
2	Manes_15G043800	RPL28	5.00461	1.91933	1.38265	8.24074e-256	2.72216e-251	RPL28	50S ribosomal protein L28, chloroplastic [Manihot esculenta]	Genetic Information Processing	Translation	ko03010//Ribosome	K02902	GO:0005840//ribosome;GO:0009532//plastid stroma	-	GO:0010467//gene expression;GO:0032787//monocarboxylic acid metabolic process
2	Manes_15G110900	RPL9	6.64383	2.5104	1.4041	2.52025e-254	8.32515e-250	RPL9	60S ribosomal protein L9-like [Manihot esculenta]	Genetic Information Processing	Translation	ko03010//Ribosome	K02940	GO:0005911//cell-cell junction;GO:0009536//plastid;GO:0015934//large ribosomal subunit;GO:0031090//organelle membrane	GO:0003723//RNA binding;GO:0005198//structural molecule activity	GO:0009451//RNA modification;GO:0010467//gene expression
2	Manes_15G110300	CPN60B2	15.8519	6.71134	1.23998	4.63254e-254	1.53027e-249	CPN60B2	ruBisCO large subunit-binding protein subunit beta, chloroplastic [Manihot esculenta]	Genetic Information Processing	Folding, sorting and degradation	ko03018//RNA degradation	K04077	GO:0009536//plastid	GO:0032550//purine ribonucleoside binding	GO:0006457//protein folding
2	Manes_02G123000	PCNA	2.95783	0.883782	1.74278	2.96657e-253	9.79947e-249	PCNA	proliferating cell nuclear antigen-like [Manihot esculenta]	Genetic Information Processing;Genetic Information Processing;Genetic Information Processing;Genetic Information Processing	Replication and repair;Replication and repair;Replication and repair;Replication and repair	ko03420//Nucleotide excision repair;ko03030//DNA replication;ko03410//Base excision repair;ko03430//Mismatch repair	K04802;K04802;K04802;K04802	-	-	-
2	Manes_05G006900	CYP20-3	4.81846	1.82197	1.40307	4.0255e-253	1.32974e-248	CYP20-3	peptidyl-prolyl cis-trans isomerase [Manihot esculenta]	-	-	-	-	GO:0005576//extracellular region;GO:0005840//ribosome;GO:0009526//plastid envelope;GO:0009532//plastid stroma;GO:0009534//chloroplast thylakoid;GO:0016020//membrane;GO:0031977//thylakoid lumen	GO:0005515//protein binding;GO:0016859//cis-trans isomerase activity;GO:0033218//amide binding	GO:0000097//sulfur amino acid biosynthetic process;GO:0001101//response to acid chemical;GO:0006090//pyruvate metabolic process;GO:0006091//generation of precursor metabolites and energy;GO:0006355//regulation of transcription, DNA-templated;GO:0006544//glycine metabolic process;GO:0006605//protein targeting;GO:0006633//fatty acid biosynthetic process;GO:0006732//coenzyme metabolic process;GO:000…
2	Manes_09G156500	RPS24A	13.0909	6.52562	1.00438	1.5135e-252	4.99954e-248	RPS24A	40S ribosomal protein S24-1 isoform X1 [Manihot esculenta]	Genetic Information Processing	Translation	ko03010//Ribosome	K02974	-	-	-
2	Manes_08G166500	RPL17	8.89583	3.88428	1.19548	1.99762e-252	6.59872e-248	RPL17	50S ribosomal protein L17, chloroplastic [Manihot esculenta]	Genetic Information Processing	Translation	ko03010//Ribosome	K02879	GO:0009526//plastid envelope;GO:0009532//plastid stroma;GO:0030529//intracellular ribonucleoprotein complex	GO:0003723//RNA binding	GO:0000097//sulfur amino acid biosynthetic process;GO:0006090//pyruvate metabolic process;GO:0008380//RNA splicing;GO:0032774//RNA biosynthetic process
2	Manes_04G096300	GAPA	8.97477	3.74635	1.26039	1.21014e-250	3.99747e-246	GAPA	glyceraldehyde-3-phosphate dehydrogenase A, chloroplastic [Manihot esculenta]	Metabolism;Metabolism;Metabolism	Global and overview maps;Global and overview maps;Energy metabolism	ko01100//Metabolic pathways;ko01200//Carbon metabolism;ko00710//Carbon fixation in photosynthetic organisms	K05298;K05298;K05298	GO:0005576//extracellular region;GO:0009532//plastid stroma;GO:0042170//plastid membrane;GO:0044434//chloroplast part	GO:0000166//nucleotide binding;GO:0016620//oxidoreductase activity, acting on the aldehyde or oxo group of donors, NAD or NADP as acceptor	GO:0000097//sulfur amino acid biosynthetic process;GO:0006090//pyruvate metabolic process;GO:0006633//fatty acid biosynthetic process;GO:0006739//NADP metabolic process;GO:0006779//porphyrin-containing compound biosynthetic process;GO:0006950//response to stress;GO:0009617//response to bacterium;GO:0009639//response to red or far red light;GO:0009642//response to light intensity;GO:0009658//chlor…
2	Manes_05G058400	CPN10-1	15.0661	7.37295	1.03099	2.14438e-250	7.08352e-246	CPN10-1	10 kDa chaperonin 1, chloroplastic-like [Manihot esculenta]	-	-	-	-	GO:0009526//plastid envelope;GO:0009532//plastid stroma	GO:0005515//protein binding	GO:0006568//tryptophan metabolic process;GO:0009683//indoleacetic acid metabolic process;GO:0044267//cellular protein metabolic process
2	Manes_11G149300	CPN60A1	17.7348	8.13544	1.12429	1.89358e-248	6.25505e-244	CPN60A1	ruBisCO large subunit-binding protein subunit alpha [Manihot esculenta]	-	-	-	-	GO:0005576//extracellular region;GO:0005840//ribosome;GO:0009526//plastid envelope;GO:0009532//plastid stroma	GO:0032550//purine ribonucleoside binding	GO:0000302//response to reactive oxygen species;GO:0003006//developmental process involved in reproduction;GO:0006221//pyrimidine nucleotide biosynthetic process;GO:0006457//protein folding;GO:0009642//response to light intensity;GO:0009657//plastid organization;GO:0033554//cellular response to stress;GO:0044767//single-organism developmental process
2	Manes_06G070400	PSRP3	4.21452	1.62478	1.37513	6.02015e-247	1.98864e-242	PSRP3	30S ribosomal protein 3-1, chloroplastic-like [Manihot esculenta]	-	-	-	-	GO:0030529//intracellular ribonucleoprotein complex;GO:0044434//chloroplast part	-	GO:0006412//translation;GO:0044710//single-organism metabolic process;GO:0044763//single-organism cellular process
2	Manes_16G029300	rps5	5.46528	2.23849	1.28777	6.26094e-247	2.06818e-242	rps5	30S ribosomal protein S5, chloroplastic [Manihot esculenta]	Genetic Information Processing	Translation	ko03010//Ribosome	K02988	GO:0009532//plastid stroma;GO:0031976//plastid thylakoid;GO:0044391//ribosomal subunit;GO:0044434//chloroplast part	GO:0003723//RNA binding;GO:0005198//structural molecule activity	GO:0006605//protein targeting;GO:0009617//response to bacterium;GO:0010467//gene expression
2	Manes_04G083800	FBA2	18.621	8.76902	1.08644	2.23528e-243	7.3838e-239	FBA2	fructose-bisphosphate aldolase 1, chloroplastic-like [Manihot esculenta]	Metabolism;Metabolism;Metabolism;Metabolism;Metabolism;Metabolism;Metabolism;Metabolism	Global and overview maps;Global and overview maps;Global and overview maps;Global and overview maps;Carbohydrate metabolism;Energy metabolism;Carbohydrate metabolism;Carbohydrate metabolism	ko01100//Metabolic pathways;ko01110//Biosynthesis of secondary metabolites;ko01200//Carbon metabolism;ko01230//Biosynthesis of amino acids;ko00010//Glycolysis / Gluconeogenesis;ko00710//Carbon fixation in photosynthetic organisms;ko00030//Pentose phosphate pathway;ko00051//Fructose and mannose metabolism	K01623;K01623;K01623;K01623;K01623;K01623;K01623;K01623	GO:0005576//extracellular region;GO:0005840//ribosome;GO:0009526//plastid envelope;GO:0009532//plastid stroma;GO:0031976//plastid thylakoid;GO:0044434//chloroplast part;GO:0044436//thylakoid part	GO:0016832//aldehyde-lyase activity	GO:0000097//sulfur amino acid biosynthetic process;GO:0001101//response to acid chemical;GO:0005982//starch metabolic process;GO:0006090//pyruvate metabolic process;GO:0006091//generation of precursor metabolites and energy;GO:0006355//regulation of transcription, DNA-templated;GO:0006544//glycine metabolic process;GO:0006633//fatty acid biosynthetic process;GO:0006739//NADP metabolic process;GO:…
2	Manes_08G039300	RPS28	4.01587	1.53484	1.38763	1.52382e-242	5.03364e-238	RPS28	40S ribosomal protein S28-2 [Ricinus communis]	Genetic Information Processing	Translation	ko03010//Ribosome	K02979	-	-	-
2	Manes_09G058900	RPP2B	8.17847	3.44842	1.2459	5.8049e-242	1.91753e-237	RPP2B	60S acidic ribosomal protein P2-like [Manihot esculenta]	Genetic Information Processing	Translation	ko03010//Ribosome	K02943	GO:0005840//ribosome;GO:0043231//intracellular membrane-bounded organelle	GO:0005198//structural molecule activity	GO:0009451//RNA modification;GO:0010467//gene expression;GO:0034645//cellular macromolecule biosynthetic process
2	Manes_05G156800	RPL31	10.2056	4.71223	1.11488	1.49057e-241	4.92381e-237	RPL31	50S ribosomal protein L31, chloroplastic [Manihot esculenta]	Genetic Information Processing	Translation	ko03010//Ribosome	K02909	GO:0009526//plastid envelope;GO:0009532//plastid stroma;GO:0030529//intracellular ribonucleoprotein complex	GO:0003723//RNA binding;GO:0005198//structural molecule activity	GO:0003006//developmental process involved in reproduction;GO:0006090//pyruvate metabolic process;GO:0006739//NADP metabolic process;GO:0006779//porphyrin-containing compound biosynthetic process;GO:0009658//chloroplast organization;GO:0009668//plastid membrane organization;GO:0009767//photosynthetic electron transport chain;GO:0010467//gene expression;GO:0016072//rRNA metabolic process;GO:002261…
2	Manes_14G102900	RPL15	8.17908	3.67705	1.15339	1.30456e-240	4.30934e-236	RPL15	50S ribosomal protein L15, chloroplastic isoform X1 [Manihot esculenta]	Genetic Information Processing	Translation	ko03010//Ribosome	K02876	GO:0000315//organellar large ribosomal subunit;GO:0009526//plastid envelope;GO:0009532//plastid stroma	GO:0005198//structural molecule activity	GO:0009725//response to hormone;GO:0010467//gene expression;GO:0032774//RNA biosynthetic process
2	Manes_14G055000	NDPK2	1.76401	0.594007	1.57031	4.02384e-240	1.32919e-235	NDPK2	nucleoside diphosphate kinase 2, chloroplastic-like [Manihot esculenta]	Metabolism;Metabolism;Environmental Information Processing;Metabolism;Metabolism	Global and overview maps;Global and overview maps;Signal transduction;Nucleotide metabolism;Nucleotide metabolism	ko01100//Metabolic pathways;ko01110//Biosynthesis of secondary metabolites;ko04016//MAPK signaling pathway - plant;ko00230//Purine metabolism;ko00240//Pyrimidine metabolism	K00940;K00940;K00940;K00940;K00940	GO:0005929//cilium;GO:0009526//plastid envelope;GO:0009532//plastid stroma;GO:0009579//thylakoid;GO:0019866//organelle inner membrane	GO:0016776//phosphotransferase activity, phosphate group as acceptor;GO:0032550//purine ribonucleoside binding;GO:0046914//transition metal ion binding	GO:0006090//pyruvate metabolic process;GO:0006950//response to stress;GO:0007602//phototransduction;GO:0009132//nucleoside diphosphate metabolic process;GO:0009152//purine ribonucleotide biosynthetic process;GO:0009209//pyrimidine ribonucleoside triphosphate biosynthetic process;GO:0009755//hormone-mediated signaling pathway;GO:0035556//intracellular signal transduction;GO:0043094//cellular metab…
2	Manes_13G040500	RPL23A	10.0542	4.78591	1.07093	8.18912e-238	2.70511e-233	RPL23A	Os03g0139100, partial [Oryza sativa Japonica Group]	Genetic Information Processing	Translation	ko03010//Ribosome	K02894	GO:0009536//plastid;GO:0015934//large ribosomal subunit	GO:0003723//RNA binding;GO:0005198//structural molecule activity;GO:0036094//small molecule binding	GO:0003006//developmental process involved in reproduction;GO:0009451//RNA modification;GO:0010467//gene expression
2	Manes_11G152500	RPL9	4.33505	1.80481	1.2642	1.2297e-237	4.06206e-233	RPL9	50S ribosomal protein L9, chloroplastic [Manihot esculenta]	Genetic Information Processing	Translation	ko03010//Ribosome	K02939	GO:0000315//organellar large ribosomal subunit;GO:0009526//plastid envelope;GO:0009532//plastid stroma	GO:0003723//RNA binding;GO:0005198//structural molecule activity	GO:0006090//pyruvate metabolic process;GO:0010467//gene expression;GO:0022613//ribonucleoprotein complex biogenesis
2	Manes_15G011500	RPL22B	3.85901	1.43447	1.42771	4.53926e-236	1.49945e-231	RPL22B	60S ribosomal protein L22-2-like [Manihot esculenta]	Genetic Information Processing	Translation	ko03010//Ribosome	K02891	GO:0005911//cell-cell junction;GO:0015934//large ribosomal subunit;GO:0016020//membrane	-	GO:0009451//RNA modification;GO:0010467//gene expression
2	Manes_11G156700	HDT1	5.3944	2.22331	1.27875	1.32356e-235	4.37211e-231	HDT1	histone deacetylase HDT1-like [Manihot esculenta]	-	-	-	-	-	-	GO:0010468//regulation of gene expression;GO:0016070//RNA metabolic process;GO:0034645//cellular macromolecule biosynthetic process;GO:0034654//nucleobase-containing compound biosynthetic process;GO:0044699//single-organism process;GO:0050896//response to stimulus
2	Manes_02G101600	FBA2	6.25638	2.51893	1.31252	1.26744e-233	4.18674e-229	FBA2	fructose-bisphosphate aldolase 1, chloroplastic [Manihot esculenta]	Metabolism;Metabolism;Metabolism;Metabolism;Metabolism;Metabolism;Metabolism;Metabolism	Global and overview maps;Global and overview maps;Global and overview maps;Global and overview maps;Carbohydrate metabolism;Energy metabolism;Carbohydrate metabolism;Carbohydrate metabolism	ko01100//Metabolic pathways;ko01110//Biosynthesis of secondary metabolites;ko01200//Carbon metabolism;ko01230//Biosynthesis of amino acids;ko00010//Glycolysis / Gluconeogenesis;ko00710//Carbon fixation in photosynthetic organisms;ko00030//Pentose phosphate pathway;ko00051//Fructose and mannose metabolism	K01623;K01623;K01623;K01623;K01623;K01623;K01623;K01623	GO:0005576//extracellular region;GO:0005840//ribosome;GO:0009526//plastid envelope;GO:0009532//plastid stroma;GO:0031976//plastid thylakoid;GO:0044434//chloroplast part;GO:0044436//thylakoid part	GO:0016832//aldehyde-lyase activity	GO:0000097//sulfur amino acid biosynthetic process;GO:0001101//response to acid chemical;GO:0005982//starch metabolic process;GO:0006090//pyruvate metabolic process;GO:0006091//generation of precursor metabolites and energy;GO:0006355//regulation of transcription, DNA-templated;GO:0006544//glycine metabolic process;GO:0006633//fatty acid biosynthetic process;GO:0006739//NADP metabolic process;GO:…
2	Manes_12G075000	RPL6	4.77581	1.99718	1.25778	1.47281e-233	4.86512e-229	RPL6	50S ribosomal protein L6, chloroplastic isoform X1 [Manihot esculenta]	Genetic Information Processing	Translation	ko03010//Ribosome	K02933	GO:0009526//plastid envelope;GO:0009532//plastid stroma;GO:0044391//ribosomal subunit	GO:0003723//RNA binding;GO:0005198//structural molecule activity	GO:0003006//developmental process involved in reproduction;GO:0006090//pyruvate metabolic process;GO:0006739//NADP metabolic process;GO:0006996//organelle organization;GO:0009725//response to hormone;GO:0010467//gene expression;GO:0016072//rRNA metabolic process;GO:0032774//RNA biosynthetic process;GO:0043623//cellular protein complex assembly
2	Manes_15G089600	RPS20	5.9682	2.54564	1.22927	1.67886e-233	5.54576e-229	RPS20	30S ribosomal protein S20, chloroplastic [Manihot esculenta]	Genetic Information Processing	Translation	ko03010//Ribosome	K02968	GO:0009526//plastid envelope;GO:0009532//plastid stroma;GO:0030529//intracellular ribonucleoprotein complex	GO:0003723//RNA binding;GO:0005198//structural molecule activity	GO:0006779//porphyrin-containing compound biosynthetic process;GO:0010467//gene expression;GO:0016072//rRNA metabolic process
2	Manes_03G121200	RPL24	6.7805	2.87471	1.23798	1.70073e-233	5.61802e-229	RPL24	50S ribosomal protein L24, chloroplastic isoform X2 [Manihot esculenta]	Genetic Information Processing	Translation	ko03010//Ribosome	K02895	GO:0009526//plastid envelope;GO:0009532//plastid stroma;GO:0030529//intracellular ribonucleoprotein complex	GO:0003723//RNA binding;GO:0005198//structural molecule activity	GO:0006090//pyruvate metabolic process;GO:0006412//translation
2	Manes_09G134000	RPL3	6.76574	2.8789	1.23273	2.99757e-233	9.90187e-229	RPL3	50S ribosomal protein L3, chloroplastic [Manihot esculenta]	Genetic Information Processing	Translation	ko03010//Ribosome	K02906	GO:0009526//plastid envelope;GO:0009532//plastid stroma;GO:0030529//intracellular ribonucleoprotein complex	GO:0003723//RNA binding;GO:0005198//structural molecule activity	GO:0006090//pyruvate metabolic process;GO:0006605//protein targeting;GO:0006779//porphyrin-containing compound biosynthetic process;GO:0010467//gene expression;GO:0016072//rRNA metabolic process;GO:0043623//cellular protein complex assembly
2	Manes_17G103700	rps21	6.42943	2.81063	1.1938	9.40285e-233	3.10604e-228	rps21	30S ribosomal protein S21, chloroplastic-like [Manihot esculenta]	-	-	-	-	GO:0009532//plastid stroma;GO:0030529//intracellular ribonucleoprotein complex;GO:0031976//plastid thylakoid	GO:0005198//structural molecule activity	GO:0010467//gene expression;GO:0022613//ribonucleoprotein complex biogenesis
2	Manes_06G112000	CP31A	3.08814	1.23624	1.32078	9.58319e-233	3.16562e-228	CP31A	28 kDa ribonucleoprotein, chloroplastic [Manihot esculenta]	-	-	-	-	GO:0009526//plastid envelope;GO:0009532//plastid stroma;GO:0032991//macromolecular complex;GO:0044423//virion part	GO:0008187//poly-pyrimidine tract binding;GO:0036094//small molecule binding	GO:0005982//starch metabolic process;GO:0005984//disaccharide metabolic process;GO:0006090//pyruvate metabolic process;GO:0006091//generation of precursor metabolites and energy;GO:0006396//RNA processing;GO:0006739//NADP metabolic process;GO:0009617//response to bacterium;GO:0009668//plastid membrane organization;GO:0009696//salicylic acid metabolic process;GO:0045087//innate immune response
2	Manes_02G113300	CAT1	1.71338	0.576787	1.57073	5.84633e-232	1.93122e-227	CAT1	catalase isozyme 1 [Manihot esculenta]	Metabolism;Metabolism;Metabolism;Environmental Information Processing;Cellular Processes;Metabolism;Metabolism	Global and overview maps;Global and overview maps;Global and overview maps;Signal transduction;Transport and catabolism;Carbohydrate metabolism;Amino acid metabolism	ko01100//Metabolic pathways;ko01110//Biosynthesis of secondary metabolites;ko01200//Carbon metabolism;ko04016//MAPK signaling pathway - plant;ko04146//Peroxisome;ko00630//Glyoxylate and dicarboxylate metabolism;ko00380//Tryptophan metabolism	K03781;K03781;K03781;K03781;K03781;K03781;K03781	GO:0005774//vacuolar membrane;GO:0005777//peroxisome;GO:0005840//ribosome;GO:0009526//plastid envelope;GO:0030312//external encapsulating structure;GO:0031224//intrinsic component of membrane	GO:0004601//peroxidase activity;GO:0046906//tetrapyrrole binding;GO:0046914//transition metal ion binding;GO:0046943//carboxylic acid transmembrane transporter activity	GO:0000302//response to reactive oxygen species;GO:0001101//response to acid chemical;GO:0006073//cellular glucan metabolic process;GO:0006625//protein targeting to peroxisome;GO:0009062//fatty acid catabolic process;GO:0009267//cellular response to starvation;GO:0009648//photoperiodism;GO:0010038//response to metal ion;GO:0016265//death;GO:0019725//cellular homeostasis;GO:0042743//hydrogen perox…
2	Manes_13G072000	Manes_13G072000	7.17982	3.22392	1.15513	3.79852e-231	1.25476e-226	--	50S ribosomal protein 5 alpha, chloroplastic-like [Manihot esculenta]	-	-	-	-	GO:0030529//intracellular ribonucleoprotein complex;GO:0044434//chloroplast part	-	-
2	Manes_08G008000	CP29B	4.13113	1.71568	1.26776	1.04396e-230	3.44852e-226	CP29B	29 kDa ribonucleoprotein, chloroplastic-like [Manihot esculenta]	-	-	-	-	GO:0009526//plastid envelope;GO:0009532//plastid stroma;GO:0031976//plastid thylakoid;GO:0032991//macromolecular complex;GO:0044423//virion part;GO:0044434//chloroplast part	GO:0008187//poly-pyrimidine tract binding;GO:0036094//small molecule binding	GO:0001101//response to acid chemical;GO:0006091//generation of precursor metabolites and energy;GO:0006396//RNA processing;GO:0009617//response to bacterium;GO:0009696//salicylic acid metabolic process;GO:0045087//innate immune response
2	Manes_18G049800	Manes_18G049800	2.0429	0.727875	1.48885	2.55197e-229	8.42994e-225	--	DUF3054 domain-containing protein [Cephalotus follicularis]	-	-	-	-	GO:0009536//plastid	GO:0016740//transferase activity	GO:0006090//pyruvate metabolic process;GO:0009668//plastid membrane organization
2	Manes_06G125400	ACP1	8.77466	3.90763	1.16705	2.84044e-229	9.38284e-225	ACP1	acyl carrier protein 1, chloroplastic-like [Manihot esculenta]	-	-	-	-	GO:0009526//plastid envelope;GO:0009532//plastid stroma	GO:0003824//catalytic activity;GO:0044620//ACP phosphopantetheine attachment site binding	GO:0006090//pyruvate metabolic process;GO:0006631//fatty acid metabolic process;GO:0006996//organelle organization;GO:0007275//multicellular organism development;GO:0009639//response to red or far red light;GO:0009642//response to light intensity;GO:0009725//response to hormone;GO:0009814//defense response, incompatible interaction;GO:0016072//rRNA metabolic process;GO:0034285//response to disacc…
2	Manes_13G053700	YLMG1-2	3.9701	1.5868	1.32305	7.18174e-228	2.37234e-223	YLMG1-2	ylmG homolog protein 1-2, chloroplastic-like [Manihot esculenta]	-	-	-	-	GO:0009526//plastid envelope;GO:0034357//photosynthetic membrane	GO:0016740//transferase activity	GO:0003006//developmental process involved in reproduction;GO:0006221//pyrimidine nucleotide biosynthetic process;GO:0009658//chloroplast organization
2	Manes_02G045000	LIL3.2	6.33883	2.704	1.22912	1.43721e-227	4.74754e-223	LIL3.2	light-harvesting complex-like protein 3 isotype 2, chloroplastic [Manihot esculenta]	-	-	-	-	GO:0044434//chloroplast part	GO:0001071//nucleic acid binding transcription factor activity	GO:0006090//pyruvate metabolic process;GO:0006355//regulation of transcription, DNA-templated;GO:0006739//NADP metabolic process;GO:0006779//porphyrin-containing compound biosynthetic process;GO:0009639//response to red or far red light;GO:0009658//chloroplast organization;GO:0009668//plastid membrane organization;GO:0009886//post-embryonic morphogenesis;GO:0009887//organ morphogenesis;GO:0010608…
2	Manes_05G142000	PETE	31.7009	15.6603	1.01741	1.42787e-226	4.71667e-222	PETE	plastocyanin [Manihot esculenta]	Metabolism	Energy metabolism	ko00195//Photosynthesis	K02638	GO:0009532//plastid stroma;GO:0031978//plastid thylakoid lumen;GO:0042651//thylakoid membrane;GO:0044434//chloroplast part	GO:0046914//transition metal ion binding	GO:0000097//sulfur amino acid biosynthetic process;GO:0005976//polysaccharide metabolic process;GO:0006355//regulation of transcription, DNA-templated;GO:0006417//regulation of translation;GO:0006739//NADP metabolic process;GO:0006873//cellular ion homeostasis;GO:0006996//organelle organization;GO:0009639//response to red or far red light;GO:0009642//response to light intensity;GO:0009767//photos…
2	Manes_14G042100	ATP1	2.85083	1.11105	1.35946	4.80317e-226	1.58663e-221	ATP1	probable pterin-4-alpha-carbinolamine dehydratase, chloroplastic [Ricinus communis]	Metabolism;Metabolism	Global and overview maps;Metabolism of cofactors and vitamins	ko01100//Metabolic pathways;ko00790//Folate biosynthesis	K01724;K01724	GO:0009536//plastid	GO:0016836//hydro-lyase activity	GO:0006091//generation of precursor metabolites and energy;GO:0006351//transcription, DNA-templated;GO:0006739//NADP metabolic process;GO:0008652//cellular amino acid biosynthetic process;GO:0009108//coenzyme biosynthetic process;GO:0009658//chloroplast organization;GO:0009668//plastid membrane organization;GO:0016072//rRNA metabolic process;GO:0031399//regulation of protein modification process;…
2	Manes_16G080400	GATA22	0.621376	0.143479	2.11463	2.0568e-225	6.79424e-221	GATA22	GATA transcription factor 21 [Populus trichocarpa]	-	-	-	-	-	GO:0003677//DNA binding	GO:0006725//cellular aromatic compound metabolic process;GO:0009725//response to hormone;GO:0010468//regulation of gene expression;GO:0031323//regulation of cellular metabolic process;GO:0044763//single-organism cellular process;GO:0046483//heterocycle metabolic process;GO:0048580//regulation of post-embryonic development;GO:0051171//regulation of nitrogen compound metabolic process;GO:1901360//o…
2	Manes_04G119200	RPT3	0.373124	0.0553162	2.75388	8.47546e-224	2.7997e-219	RPT3	coleoptile phototropism protein 1-like [Manihot esculenta]	-	-	-	-	GO:0016020//membrane	-	GO:0005982//starch metabolic process;GO:0005984//disaccharide metabolic process;GO:0009416//response to light stimulus
2	Manes_10G027600	RCA1	8.60312	3.86502	1.15438	1.93241e-223	6.38334e-219	RCA1	ribulose bisphosphate carboxylase/oxygenase activase, chloroplastic isoform X1 [Manihot esculenta]	-	-	-	-	GO:0005576//extracellular region;GO:0009526//plastid envelope;GO:0009532//plastid stroma;GO:0030312//external encapsulating structure;GO:0044434//chloroplast part	GO:0008047//enzyme activator activity;GO:0032550//purine ribonucleoside binding	GO:0006091//generation of precursor metabolites and energy;GO:0006605//protein targeting;GO:0009617//response to bacterium;GO:0009620//response to fungus;GO:0009639//response to red or far red light;GO:0009642//response to light intensity;GO:0009696//salicylic acid metabolic process;GO:0009755//hormone-mediated signaling pathway;GO:0009863//salicylic acid mediated signaling pathway;GO:0010243//re…
2	Manes_04G137300	RPL28C	10.6488	5.06699	1.07149	1.21792e-221	4.02316e-217	RPL28C	60S ribosomal protein L28-2-like isoform X2 [Manihot esculenta]	Genetic Information Processing	Translation	ko03010//Ribosome	K02903	GO:0005911//cell-cell junction;GO:0009536//plastid;GO:0015934//large ribosomal subunit;GO:0016020//membrane;GO:0030312//external encapsulating structure	GO:0005198//structural molecule activity	GO:0006221//pyrimidine nucleotide biosynthetic process;GO:0009451//RNA modification;GO:0009725//response to hormone;GO:0010467//gene expression;GO:0016571//histone methylation;GO:0022613//ribonucleoprotein complex biogenesis;GO:0048580//regulation of post-embryonic development
2	Manes_06G021300	RPP3B	13.9274	6.8301	1.02795	2.81282e-221	9.29159e-217	RPP3B	60S acidic ribosomal protein P3 [Manihot esculenta]	Genetic Information Processing	Translation	ko03010//Ribosome	K02942	GO:0005840//ribosome;GO:0016020//membrane;GO:0043231//intracellular membrane-bounded organelle	GO:0005198//structural molecule activity	GO:0034645//cellular macromolecule biosynthetic process
2	Manes_16G091000	CPN20	6.9716	3.07781	1.17958	8.43645e-221	2.78681e-216	CPN20	20 kDa chaperonin, chloroplastic-like [Manihot esculenta]	-	-	-	-	GO:0005576//extracellular region;GO:0009526//plastid envelope;GO:0009532//plastid stroma;GO:0044434//chloroplast part	GO:0032550//purine ribonucleoside binding;GO:0046914//transition metal ion binding	GO:0000097//sulfur amino acid biosynthetic process;GO:0003006//developmental process involved in reproduction;GO:0006006//glucose metabolic process;GO:0006090//pyruvate metabolic process;GO:0006970//response to osmotic stress;GO:0009657//plastid organization;GO:0044267//cellular protein metabolic process;GO:2000379//positive regulation of reactive oxygen species metabolic process
2	Manes_05G058000	RPS11	9.31187	4.52581	1.0409	2.14623e-218	7.08965e-214	RPS11	40S ribosomal protein S11 [Manihot esculenta]	Genetic Information Processing	Translation	ko03010//Ribosome	K02949	-	-	-
2	Manes_18G049200	Manes_18G049200	0.354391	0.0640641	2.46775	1.34174e-217	4.43218e-213	--	DUF4378 domain-containing protein [Cephalotus follicularis]	-	-	-	-	-	-	-
2	Manes_05G173900	LHCA5	2.0933	0.77847	1.42706	2.85485e-215	9.43044e-211	LHCA5	photosystem I chlorophyll a/b-binding protein 5, chloroplastic [Manihot esculenta]	Metabolism;Metabolism	Global and overview maps;Energy metabolism	ko01100//Metabolic pathways;ko00196//Photosynthesis - antenna proteins	K08911;K08911	GO:0009522//photosystem I;GO:0031224//intrinsic component of membrane;GO:0044434//chloroplast part	GO:0043169//cation binding;GO:0046906//tetrapyrrole binding	GO:0006464//cellular protein modification process;GO:0009668//plastid membrane organization;GO:0009765//photosynthesis, light harvesting;GO:0016072//rRNA metabolic process;GO:0043623//cellular protein complex assembly
2	Manes_09G030000	ATJ6	1.28064	0.432781	1.56516	4.43644e-215	1.46549e-210	ATJ6	chaperone protein dnaJ 6 [Manihot esculenta]	-	-	-	-	GO:0043231//intracellular membrane-bounded organelle	-	GO:0006260//DNA replication;GO:0044267//cellular protein metabolic process;GO:0048449//floral organ formation
2	Manes_07G101800	RPS23	7.11342	3.35676	1.08348	1.08816e-214	3.59453e-210	RPS23	40S ribosomal protein S23 isoform X2 [Ricinus communis]	Genetic Information Processing	Translation	ko03010//Ribosome	K02973	GO:0015935//small ribosomal subunit;GO:0043231//intracellular membrane-bounded organelle	GO:0005198//structural molecule activity;GO:0005515//protein binding;GO:0034062//RNA polymerase activity;GO:0046914//transition metal ion binding	GO:0009059//macromolecule biosynthetic process;GO:0010468//regulation of gene expression
2	Manes_14G168700	GB1	5.7076	2.72934	1.06433	3.90106e-213	1.28864e-208	GB1	guanine nucleotide-binding protein subunit beta-like protein [Manihot esculenta]	-	-	-	-	GO:0005840//ribosome;GO:0009536//plastid;GO:0016020//membrane;GO:0043234//protein complex	GO:0004683//calmodulin-dependent protein kinase activity;GO:0005515//protein binding;GO:0060089//molecular transducer activity	GO:0003006//developmental process involved in reproduction;GO:0006006//glucose metabolic process;GO:0006090//pyruvate metabolic process;GO:0006221//pyrimidine nucleotide biosynthetic process;GO:0006970//response to osmotic stress;GO:0009451//RNA modification;GO:0009737//response to abscisic acid;GO:0009746//response to hexose;GO:0009755//hormone-mediated signaling pathway;GO:0010038//response to …
2	Manes_02G125100	UGT76A2	1.22029	0.379724	1.6842	4.5016e-212	1.48701e-207	UGT76A2	UDP-glucose iridoid glucosyltransferase-like [Manihot esculenta]	-	-	-	-	-	GO:0035251//UDP-glucosyltransferase activity	GO:0016099//monoterpenoid biosynthetic process
2	Manes_08G030400	RPS17	5.97687	2.65062	1.17306	3.56795e-210	1.1786e-205	RPS17	40S ribosomal protein S17-4-like [Manihot esculenta]	Genetic Information Processing	Translation	ko03010//Ribosome	K02962	-	-	-
2	Manes_14G060100	TUFA	2.28823	0.950667	1.26722	1.1909e-209	3.9339e-205	TUFA	elongation factor Tu, chloroplastic-like [Manihot esculenta]	Organismal Systems	Environmental adaptation	ko04626//Plant-pathogen interaction	K02358	GO:0005576//extracellular region;GO:0009526//plastid envelope;GO:0009532//plastid stroma;GO:0031976//plastid thylakoid;GO:0043232//intracellular non-membrane-bounded organelle;GO:0044434//chloroplast part	GO:0004779//sulfate adenylyltransferase activity;GO:0008135//translation factor activity, RNA binding;GO:0017111//nucleoside-triphosphatase activity;GO:0032550//purine ribonucleoside binding	GO:0007275//multicellular organism development;GO:0010467//gene expression;GO:0034645//cellular macromolecule biosynthetic process
2	Manes_06G122800	GSA2	4.4157	1.99359	1.14727	1.35829e-209	4.48683e-205	GSA2	glutamate-1-semialdehyde 2,1-aminomutase 2, chloroplastic [Manihot esculenta]	Metabolism;Metabolism;Metabolism	Global and overview maps;Global and overview maps;Metabolism of cofactors and vitamins	ko01100//Metabolic pathways;ko01110//Biosynthesis of secondary metabolites;ko00860//Porphyrin and chlorophyll metabolism	K01845;K01845;K01845	GO:0005576//extracellular region;GO:0009526//plastid envelope;GO:0009532//plastid stroma	GO:0016769//transferase activity, transferring nitrogenous groups;GO:0016869//intramolecular transferase activity, transferring amino groups;GO:0043168//anion binding	GO:0000097//sulfur amino acid biosynthetic process;GO:0006355//regulation of transcription, DNA-templated;GO:0006605//protein targeting;GO:0006739//NADP metabolic process;GO:0006779//porphyrin-containing compound biosynthetic process;GO:0009314//response to radiation;GO:0009887//organ morphogenesis;GO:0016072//rRNA metabolic process;GO:0048869//cellular developmental process
2	Manes_06G046800	TPRP-F1	4.32144	1.9784	1.12718	3.26566e-209	1.07874e-204	TPRP-F1	repetitive proline-rich cell wall protein 1 isoform X1 [Manihot esculenta]	-	-	-	-	GO:0005576//extracellular region;GO:0005911//cell-cell junction;GO:0044434//chloroplast part	GO:0005488//binding;GO:0016787//hydrolase activity	-
2	Manes_08G031800	At5g06290	8.3063	4.00803	1.05131	1.56487e-207	5.16924e-203	At5g06290	2-Cys peroxiredoxin BAS1, chloroplastic [Manihot esculenta]	-	-	-	-	GO:0005576//extracellular region;GO:0009526//plastid envelope;GO:0009532//plastid stroma	GO:0003824//catalytic activity;GO:0005488//binding;GO:0016209//antioxidant activity	GO:0000097//sulfur amino acid biosynthetic process;GO:0006090//pyruvate metabolic process;GO:0006091//generation of precursor metabolites and energy;GO:0006605//protein targeting;GO:0006631//fatty acid metabolic process;GO:0006739//NADP metabolic process;GO:0006970//response to osmotic stress;GO:0007275//multicellular organism development;GO:0009617//response to bacterium;GO:0009620//response to …
2	Manes_02G195100	Manes_02G195100	2.91296	1.22965	1.24424	3.05735e-206	1.00993e-201	--	PREDICTED: 50S ribosomal protein L18 [Theobroma cacao]	Genetic Information Processing	Translation	ko03010//Ribosome	K02881	GO:0009536//plastid;GO:0030529//intracellular ribonucleoprotein complex	-	GO:0010467//gene expression;GO:0032774//RNA biosynthetic process
2	Manes_09G039200	RPL21E	6.88818	3.40144	1.01798	4.72767e-206	1.56169e-201	RPL21E	60S ribosomal protein L21-2 [Manihot esculenta]	Genetic Information Processing	Translation	ko03010//Ribosome	K02889	GO:0009536//plastid;GO:0015934//large ribosomal subunit	-	GO:0010467//gene expression
2	Manes_11G049400	RPT3	0.448392	0.0957905	2.22681	4.9665e-206	1.64058e-201	RPT3	root phototropism protein 3-like [Manihot esculenta]	-	-	-	-	GO:0016020//membrane	-	GO:0005982//starch metabolic process;GO:0005984//disaccharide metabolic process;GO:0009416//response to light stimulus
2	Manes_15G097600	RPL13	5.38673	2.45785	1.13201	5.08075e-206	1.67832e-201	RPL13	50S ribosomal protein L13, chloroplastic [Manihot esculenta]	Genetic Information Processing	Translation	ko03010//Ribosome	K02871	GO:0009526//plastid envelope;GO:0009532//plastid stroma;GO:0030529//intracellular ribonucleoprotein complex	GO:0005198//structural molecule activity	GO:0003006//developmental process involved in reproduction;GO:0006605//protein targeting;GO:0009059//macromolecule biosynthetic process;GO:0009725//response to hormone;GO:0010467//gene expression
2	Manes_14G057600	CP31A	3.40914	1.50908	1.17574	1.0807e-205	3.56989e-201	CP31A	28 kDa ribonucleoprotein, chloroplastic-like [Manihot esculenta]	-	-	-	-	GO:0009526//plastid envelope;GO:0009532//plastid stroma;GO:0032991//macromolecular complex;GO:0044423//virion part	GO:0008187//poly-pyrimidine tract binding	GO:0005982//starch metabolic process;GO:0005984//disaccharide metabolic process;GO:0006090//pyruvate metabolic process;GO:0006091//generation of precursor metabolites and energy;GO:0006739//NADP metabolic process;GO:0009617//response to bacterium;GO:0009668//plastid membrane organization;GO:0009696//salicylic acid metabolic process;GO:0016070//RNA metabolic process;GO:0045087//innate immune respo…
2	Manes_09G160200	ACP1	8.85023	4.27104	1.05113	3.05997e-205	1.0108e-200	ACP1	acyl carrier protein 1, chloroplastic-like [Manihot esculenta]	-	-	-	-	GO:0009532//plastid stroma	GO:0003824//catalytic activity;GO:0019842//vitamin binding;GO:0044620//ACP phosphopantetheine attachment site binding	GO:0006631//fatty acid metabolic process
2	Manes_01G116300	RPS19C	5.33497	2.55575	1.06174	3.26552e-205	1.0787e-200	RPS19C	40S ribosomal protein S19-3 [Manihot esculenta]	Genetic Information Processing	Translation	ko03010//Ribosome	K02966	GO:0005911//cell-cell junction;GO:0015935//small ribosomal subunit;GO:0030312//external encapsulating structure;GO:0043231//intracellular membrane-bounded organelle	GO:0005198//structural molecule activity	GO:0009451//RNA modification;GO:0010467//gene expression
2	Manes_14G113600	RPL35	6.62178	3.03389	1.12605	4.40545e-205	1.45525e-200	RPL35	50S ribosomal protein L35, chloroplastic [Manihot esculenta]	Genetic Information Processing	Translation	ko03010//Ribosome	K02916	GO:0009536//plastid;GO:0030529//intracellular ribonucleoprotein complex	GO:0005198//structural molecule activity	GO:0006739//NADP metabolic process;GO:0010467//gene expression
2	Manes_10G148200	PSRP2	2.90389	1.20761	1.26584	5.87112e-205	1.93941e-200	PSRP2	30S ribosomal protein 2, chloroplastic [Manihot esculenta]	Genetic Information Processing;Genetic Information Processing;Genetic Information Processing	Translation;Translation;Folding, sorting and degradation	ko03013//RNA transport;ko03015//mRNA surveillance pathway;ko03018//RNA degradation	K13126;K13126;K13126	GO:0009526//plastid envelope;GO:0009532//plastid stroma;GO:0030529//intracellular ribonucleoprotein complex;GO:0044423//virion part;GO:0044434//chloroplast part	GO:0003723//RNA binding;GO:0036094//small molecule binding	GO:0000097//sulfur amino acid biosynthetic process;GO:0006090//pyruvate metabolic process;GO:0006605//protein targeting;GO:0009767//photosynthetic electron transport chain
2	Manes_10G078700	RPS16	6.38704	2.95263	1.11315	1.79946e-203	5.94416e-199	RPS16	40S ribosomal protein S16-like [Manihot esculenta]	Genetic Information Processing	Translation	ko03010//Ribosome	K02960	GO:0005911//cell-cell junction;GO:0009536//plastid;GO:0015935//small ribosomal subunit;GO:0030312//external encapsulating structure	GO:0005198//structural molecule activity	GO:0010467//gene expression
2	Manes_10G000100	RPS26C	9.17197	4.48859	1.03097	2.68529e-203	8.87031e-199	RPS26C	40S ribosomal protein S26-2-like isoform X2 [Manihot esculenta]	Genetic Information Processing	Translation	ko03010//Ribosome	K02976	GO:0005911//cell-cell junction;GO:0009536//plastid;GO:0015935//small ribosomal subunit	GO:0005198//structural molecule activity	GO:0009117//nucleotide metabolic process;GO:0010467//gene expression;GO:0022613//ribonucleoprotein complex biogenesis;GO:0071555//cell wall organization
2	Manes_05G142400	CDSP32	3.29102	1.41725	1.21544	4.29146e-203	1.4176e-198	CDSP32	thioredoxin-like protein CDSP32, chloroplastic [Manihot esculenta]	-	-	-	-	-	-	-
2	Manes_06G152900	RPS10C	5.48258	2.51954	1.12169	6.24421e-202	2.06265e-197	RPS10C	40S ribosomal protein S10-1-like [Manihot esculenta]	Genetic Information Processing	Translation	ko03010//Ribosome	K02947	GO:0015935//small ribosomal subunit;GO:0030312//external encapsulating structure	-	GO:0071555//cell wall organization
2	Manes_06G040400	MCM5	0.846473	0.270838	1.64403	6.40355e-202	2.11528e-197	MCM5	DNA replication licensing factor MCM5 [Manihot esculenta]	Genetic Information Processing	Replication and repair	ko03030//DNA replication	K02209	GO:0043231//intracellular membrane-bounded organelle;GO:0043234//protein complex	GO:0003676//nucleic acid binding;GO:0004386//helicase activity;GO:0032550//purine ribonucleoside binding;GO:0042623//ATPase activity, coupled	GO:0006305//DNA alkylation;GO:0015698//inorganic anion transport;GO:0032508//DNA duplex unwinding;GO:0034968//histone lysine methylation;GO:0048580//regulation of post-embryonic development;GO:0051052//regulation of DNA metabolic process;GO:1901990//regulation of mitotic cell cycle phase transition;GO:1902410//mitotic cytokinetic process
2	Manes_01G163700	Manes_01G163700	2.48376	1.02674	1.27445	8.37376e-201	2.7661e-196	--	cytochrome P450 86A1-like [Hibiscus syriacus]	-	-	-	-	GO:0009526//plastid envelope;GO:0031976//plastid thylakoid;GO:0044434//chloroplast part	-	GO:0006873//cellular ion homeostasis;GO:0009639//response to red or far red light;GO:0009658//chloroplast organization;GO:0009668//plastid membrane organization;GO:0016072//rRNA metabolic process;GO:0030001//metal ion transport
2	Manes_08G057800	RPL11	4.41942	1.94715	1.18249	8.63291e-201	2.85171e-196	RPL11	50S ribosomal protein L11, chloroplastic [Manihot esculenta]	Genetic Information Processing	Translation	ko03010//Ribosome	K02867	GO:0009526//plastid envelope;GO:0009532//plastid stroma;GO:0015934//large ribosomal subunit	GO:0005198//structural molecule activity;GO:0019843//rRNA binding	GO:0006090//pyruvate metabolic process;GO:0006779//porphyrin-containing compound biosynthetic process;GO:0009059//macromolecule biosynthetic process;GO:0009668//plastid membrane organization;GO:0010467//gene expression;GO:0016072//rRNA metabolic process;GO:0022613//ribonucleoprotein complex biogenesis
2	Manes_08G039000	RPS5	6.52688	3.0878	1.07982	1.24932e-200	4.12688e-196	RPS5	40S ribosomal protein S5-like [Manihot esculenta]	Genetic Information Processing	Translation	ko03010//Ribosome	K02989	GO:0005911//cell-cell junction;GO:0009536//plastid;GO:0015935//small ribosomal subunit;GO:0030312//external encapsulating structure;GO:0031090//organelle membrane	GO:0003676//nucleic acid binding;GO:0005198//structural molecule activity	GO:0009725//response to hormone;GO:0010467//gene expression
2	Manes_04G063300	RPL12A	2.14092	0.871722	1.29629	1.51422e-200	5.00192e-196	RPL12A	50S ribosomal protein L12-1, chloroplastic-like [Manihot esculenta]	Genetic Information Processing	Translation	ko03010//Ribosome	K02935	GO:0000315//organellar large ribosomal subunit;GO:0009532//plastid stroma;GO:0044434//chloroplast part	GO:0005198//structural molecule activity	GO:0009617//response to bacterium;GO:0009725//response to hormone;GO:0010467//gene expression;GO:0032774//RNA biosynthetic process
2	Manes_16G015500	MORF9	2.9074	1.2246	1.24742	3.55107e-200	1.17302e-195	MORF9	multiple organellar RNA editing factor 9, chloroplastic-like [Manihot esculenta]	-	-	-	-	GO:0009526//plastid envelope;GO:0009532//plastid stroma	-	GO:0003006//developmental process involved in reproduction;GO:0006355//regulation of transcription, DNA-templated;GO:0006605//protein targeting;GO:0008652//cellular amino acid biosynthetic process;GO:0009451//RNA modification;GO:0009668//plastid membrane organization;GO:0034660//ncRNA metabolic process
2	Manes_04G010800	Manes_04G010800	0.911453	0.298568	1.61011	1.05798e-199	3.49481e-195	--	PREDICTED: recQ-mediated genome instability protein 2 isoform X2 [Vitis vinifera]	-	-	-	-	-	-	-
2	Manes_17G118700	Manes_17G118700	2.49484	1.04402	1.2568	1.4177e-198	4.68308e-194	--	EG2771 [Manihot esculenta]	-	-	-	-	GO:0044424//intracellular part	-	-
2	Manes_05G125200	GAPB	1.27337	0.351329	1.85775	4.87926e-198	1.61177e-193	GAPB	glyceraldehyde-3-phosphate dehydrogenase B, chloroplastic [Manihot esculenta]	Metabolism;Metabolism;Metabolism	Global and overview maps;Global and overview maps;Energy metabolism	ko01100//Metabolic pathways;ko01200//Carbon metabolism;ko00710//Carbon fixation in photosynthetic organisms	K05298;K05298;K05298	GO:0005576//extracellular region;GO:0009532//plastid stroma;GO:0042170//plastid membrane;GO:0044434//chloroplast part	GO:0000166//nucleotide binding;GO:0004672//protein kinase activity;GO:0016620//oxidoreductase activity, acting on the aldehyde or oxo group of donors, NAD or NADP as acceptor;GO:0032550//purine ribonucleoside binding	GO:0000097//sulfur amino acid biosynthetic process;GO:0006090//pyruvate metabolic process;GO:0006396//RNA processing;GO:0006633//fatty acid biosynthetic process;GO:0006739//NADP metabolic process;GO:0006779//porphyrin-containing compound biosynthetic process;GO:0006950//response to stress;GO:0009617//response to bacterium;GO:0009639//response to red or far red light;GO:0009642//response to light …
2	Manes_03G148400	RPL13AD	5.37937	2.40979	1.15853	6.01572e-197	1.98717e-192	RPL13AD	60S ribosomal protein L13a-4-like [Manihot esculenta]	Genetic Information Processing	Translation	ko03010//Ribosome	K02872	GO:0005911//cell-cell junction;GO:0009536//plastid;GO:0015934//large ribosomal subunit	GO:0005198//structural molecule activity	GO:0009451//RNA modification;GO:0009725//response to hormone;GO:0010467//gene expression;GO:0071555//cell wall organization
2	Manes_17G025900	GDCST	4.06782	1.82207	1.15867	6.78632e-197	2.24172e-192	GDCST	aminomethyltransferase, mitochondrial [Manihot esculenta]	Metabolism;Metabolism;Metabolism;Metabolism;Metabolism;Metabolism	Global and overview maps;Global and overview maps;Global and overview maps;Amino acid metabolism;Carbohydrate metabolism;Metabolism of cofactors and vitamins	ko01100//Metabolic pathways;ko01110//Biosynthesis of secondary metabolites;ko01200//Carbon metabolism;ko00260//Glycine, serine and threonine metabolism;ko00630//Glyoxylate and dicarboxylate metabolism;ko00670//One carbon pool by folate	K00605;K00605;K00605;K00605;K00605;K00605	GO:0005576//extracellular region;GO:0005840//ribosome;GO:0009526//plastid envelope;GO:0009532//plastid stroma;GO:0031976//plastid thylakoid	GO:0008168//methyltransferase activity;GO:0016769//transferase activity, transferring nitrogenous groups	GO:0000097//sulfur amino acid biosynthetic process;GO:0003006//developmental process involved in reproduction;GO:0006544//glycine metabolic process;GO:0009653//anatomical structure morphogenesis;GO:0009657//plastid organization;GO:0010038//response to metal ion;GO:0016109//tetraterpenoid biosynthetic process;GO:0032535//regulation of cellular component size;GO:0042743//hydrogen peroxide metabolic…
2	Manes_15G169800	GDCSH	7.30773	3.49147	1.06559	1.05773e-196	3.49401e-192	GDCSH	glycine cleavage system H protein, mitochondrial-like [Manihot esculenta]	Metabolism;Metabolism;Metabolism;Metabolism;Metabolism	Global and overview maps;Global and overview maps;Global and overview maps;Amino acid metabolism;Carbohydrate metabolism	ko01100//Metabolic pathways;ko01110//Biosynthesis of secondary metabolites;ko01200//Carbon metabolism;ko00260//Glycine, serine and threonine metabolism;ko00630//Glyoxylate and dicarboxylate metabolism	K02437;K02437;K02437;K02437;K02437	GO:0009536//plastid	GO:0032550//purine ribonucleoside binding	GO:0000097//sulfur amino acid biosynthetic process;GO:0006091//generation of precursor metabolites and energy;GO:0006546//glycine catabolic process;GO:0006739//NADP metabolic process;GO:0006996//organelle organization;GO:0009617//response to bacterium;GO:0009696//salicylic acid metabolic process;GO:0009746//response to hexose;GO:0009886//post-embryonic morphogenesis;GO:0009893//positive regulatio…
2	Manes_01G074700	Manes_01G074700	3.41926	1.51031	1.17884	2.43418e-196	8.04082e-192	--	PREDICTED: GLYMA_05G077300 [Prunus dulcis]	-	-	-	-	GO:0009532//plastid stroma	-	GO:0005982//starch metabolic process;GO:0005984//disaccharide metabolic process;GO:0006090//pyruvate metabolic process;GO:0006739//NADP metabolic process;GO:0009658//chloroplast organization;GO:0009668//plastid membrane organization;GO:0016070//RNA metabolic process
2	Manes_15G073900	LTD	3.99446	1.73157	1.20592	8.11824e-195	2.6817e-190	LTD	protein LHCP TRANSLOCATION DEFECT-like [Manihot esculenta]	-	-	-	-	GO:0009526//plastid envelope;GO:0009532//plastid stroma;GO:0044434//chloroplast part	-	GO:0006090//pyruvate metabolic process;GO:0015031//protein transport;GO:0022607//cellular component assembly;GO:0046471//phosphatidylglycerol metabolic process
2	Manes_S020500	RPL29	6.7625	3.28466	1.04181	3.00989e-194	9.94257e-190	RPL29	50S ribosomal protein L29, chloroplastic [Manihot esculenta]	Genetic Information Processing	Translation	ko03010//Ribosome	K02904	GO:0009526//plastid envelope;GO:0009532//plastid stroma;GO:0030529//intracellular ribonucleoprotein complex	GO:0005198//structural molecule activity	GO:0006355//regulation of transcription, DNA-templated;GO:0022613//ribonucleoprotein complex biogenesis
2	Manes_08G092100	CAX3	1.37771	0.495367	1.4757	8.49327e-193	2.80558e-188	CAX3	vacuolar cation/proton exchanger 3-like [Manihot esculenta]	-	-	-	-	GO:0005774//vacuolar membrane;GO:0009536//plastid;GO:0031224//intrinsic component of membrane	GO:0005488//binding;GO:0015368//calcium:cation antiporter activity	GO:0006816//calcium ion transport;GO:0006970//response to osmotic stress;GO:0006996//organelle organization;GO:0008104//protein localization;GO:0009409//response to cold;GO:0009746//response to hexose;GO:0015992//proton transport;GO:0016042//lipid catabolic process;GO:0019758//glycosinolate biosynthetic process;GO:0042044//fluid transport;GO:0046916//cellular transition metal ion homeostasis;GO:0…
2	Manes_07G012500	Rpp25l	1.64903	0.657021	1.32761	2.51431e-191	8.30553e-187	Rpp25l	glycine-rich RNA-binding protein 1-like isoform X1 [Manihot esculenta]	-	-	-	-	-	GO:0003676//nucleic acid binding	-
2	Manes_08G127800	RPS24A	5.15233	2.43519	1.08119	6.66658e-191	2.20217e-186	RPS24A	40S ribosomal protein S24-1-like [Manihot esculenta]	Genetic Information Processing	Translation	ko03010//Ribosome	K02974	-	-	-
2	Manes_13G124000	Manes_13G124000	0.701877	0.19217	1.86883	1.08713e-190	3.59111e-186	--	remorin family protein [Populus alba]	-	-	-	-	-	-	-
2	Manes_06G094400	RPS9C	3.78923	1.77597	1.0933	2.39864e-190	7.92343e-186	RPS9C	40S ribosomal protein S9-2 [Jatropha curcas]	Genetic Information Processing	Translation	ko03010//Ribosome	K02997	-	-	-
2	Manes_05G003100	MCM7	1.39202	0.673611	1.04719	9.04539e-190	2.98796e-185	MCM7	DNA replication licensing factor MCM7 isoform X1 [Manihot esculenta]	Genetic Information Processing	Replication and repair	ko03030//DNA replication	K02210	GO:0043231//intracellular membrane-bounded organelle;GO:0043234//protein complex;GO:0044444//cytoplasmic part	GO:0003676//nucleic acid binding;GO:0004386//helicase activity;GO:0032550//purine ribonucleoside binding;GO:0042623//ATPase activity, coupled;GO:0043169//cation binding	GO:0006305//DNA alkylation;GO:0009756//carbohydrate mediated signaling;GO:0016458//gene silencing;GO:0032508//DNA duplex unwinding;GO:0034645//cellular macromolecule biosynthetic process;GO:0034968//histone lysine methylation
2	Manes_10G018100	At3g55800	1.81166	0.716201	1.33888	1.23169e-189	4.06865e-185	At3g55800	sedoheptulose-1,7-bisphosphatase, chloroplastic-like [Manihot esculenta]	Metabolism;Metabolism;Metabolism	Global and overview maps;Global and overview maps;Energy metabolism	ko01100//Metabolic pathways;ko01200//Carbon metabolism;ko00710//Carbon fixation in photosynthetic organisms	K01100;K01100;K01100	GO:0005576//extracellular region;GO:0009526//plastid envelope;GO:0009532//plastid stroma	GO:0043169//cation binding;GO:0050308//sugar-phosphatase activity	GO:0000097//sulfur amino acid biosynthetic process;GO:0005982//starch metabolic process;GO:0005985//sucrose metabolic process;GO:0006090//pyruvate metabolic process;GO:0006605//protein targeting;GO:0006739//NADP metabolic process;GO:0006996//organelle organization;GO:0009617//response to bacterium;GO:0009620//response to fungus;GO:0009696//salicylic acid metabolic process;GO:0009755//hormone-medi…
2	Manes_14G061400	RPL27AC	6.03565	2.97567	1.02029	1.54319e-189	5.09761e-185	RPL27AC	60S ribosomal protein L27a-3-like [Manihot esculenta]	Genetic Information Processing	Translation	ko03010//Ribosome	K02900	GO:0005911//cell-cell junction;GO:0015934//large ribosomal subunit	GO:0005198//structural molecule activity	GO:0010467//gene expression;GO:0090567//reproductive shoot system development
2	Manes_07G024700	HSP70	3.31565	1.45684	1.18645	2.00324e-189	6.61732e-185	HSP70	stromal 70 kDa heat shock-related protein, chloroplastic [Manihot esculenta]	Genetic Information Processing;Genetic Information Processing;Cellular Processes	Folding, sorting and degradation;Transcription;Transport and catabolism	ko04141//Protein processing in endoplasmic reticulum;ko03040//Spliceosome;ko04144//Endocytosis	K03283;K03283;K03283	GO:0009526//plastid envelope;GO:0009532//plastid stroma	GO:0005515//protein binding;GO:0016628//oxidoreductase activity, acting on the CH-CH group of donors, NAD or NADP as acceptor;GO:0032550//purine ribonucleoside binding	GO:0003006//developmental process involved in reproduction;GO:0006605//protein targeting;GO:0006950//response to stress;GO:0009657//plastid organization;GO:0010038//response to metal ion;GO:0044267//cellular protein metabolic process;GO:0044403//symbiosis, encompassing mutualism through parasitism;GO:0044710//single-organism metabolic process
2	Manes_16G091900	PRXQ	3.42186	1.56103	1.13228	1.20079e-188	3.96657e-184	PRXQ	peroxiredoxin Q, chloroplastic [Manihot esculenta]	-	-	-	-	GO:0031976//plastid thylakoid	GO:0003824//catalytic activity;GO:0016209//antioxidant activity	GO:0044710//single-organism metabolic process
2	Manes_07G069200	RPL10	1.06487	0.383206	1.47449	3.23451e-188	1.06845e-183	RPL10	50S ribosomal protein L10, chloroplastic [Manihot esculenta]	Genetic Information Processing	Translation	ko03010//Ribosome	K02864	GO:0009536//plastid;GO:0030529//intracellular ribonucleoprotein complex	-	GO:0010467//gene expression;GO:0022613//ribonucleoprotein complex biogenesis;GO:0032774//RNA biosynthetic process
2	Manes_13G052100	RPS8	4.40648	2.11815	1.05682	7.71158e-187	2.54737e-182	RPS8	40S ribosomal protein S8-like [Manihot esculenta]	Genetic Information Processing	Translation	ko03010//Ribosome	K02995	GO:0009536//plastid;GO:0030529//intracellular ribonucleoprotein complex	GO:0003723//RNA binding;GO:0005198//structural molecule activity;GO:0046914//transition metal ion binding	GO:0010467//gene expression
2	Manes_S101400	MCM4	1.07136	0.443736	1.27167	7.09522e-186	2.34376e-181	MCM4	DNA replication licensing factor MCM4 isoform X2 [Manihot esculenta]	Genetic Information Processing	Replication and repair	ko03030//DNA replication	K02212	GO:0043234//protein complex;GO:0044444//cytoplasmic part	GO:0003676//nucleic acid binding;GO:0004386//helicase activity;GO:0032550//purine ribonucleoside binding	GO:0006260//DNA replication;GO:0006305//DNA alkylation;GO:0006997//nucleus organization;GO:0009117//nucleotide metabolic process;GO:0016458//gene silencing;GO:0032508//DNA duplex unwinding;GO:0034968//histone lysine methylation;GO:0048285//organelle fission;GO:0048580//regulation of post-embryonic development;GO:0051052//regulation of DNA metabolic process;GO:1902410//mitotic cytokinetic process
2	Manes_09G080000	RPL4	4.4571	2.09653	1.0881	7.73445e-186	2.55492e-181	RPL4	60S ribosomal protein L4-like [Manihot esculenta]	Genetic Information Processing	Translation	ko03010//Ribosome	K02930	GO:0030529//intracellular ribonucleoprotein complex	GO:0005198//structural molecule activity	GO:0010467//gene expression
2	Manes_14G060300	TUFA	3.23745	1.49426	1.11543	1.33636e-185	4.41441e-181	TUFA	elongation factor Tu, chloroplastic [Manihot esculenta]	Organismal Systems	Environmental adaptation	ko04626//Plant-pathogen interaction	K02358	GO:0005576//extracellular region;GO:0009526//plastid envelope;GO:0009532//plastid stroma;GO:0031976//plastid thylakoid;GO:0043232//intracellular non-membrane-bounded organelle;GO:0044434//chloroplast part	GO:0004779//sulfate adenylyltransferase activity;GO:0008135//translation factor activity, RNA binding;GO:0017111//nucleoside-triphosphatase activity;GO:0032550//purine ribonucleoside binding	GO:0007275//multicellular organism development;GO:0010467//gene expression;GO:0034645//cellular macromolecule biosynthetic process
2	Manes_16G097200	RPS3C	4.69565	2.29244	1.03444	1.73451e-185	5.72962e-181	RPS3C	40S ribosomal protein S3-3-like [Manihot esculenta]	Genetic Information Processing	Translation	ko03010//Ribosome	K02985	-	-	-
2	Manes_06G163400	RPS2A	5.77862	2.85947	1.01498	2.31901e-185	7.66038e-181	RPS2A	40S ribosomal protein S2-4-like [Manihot esculenta]	Genetic Information Processing	Translation	ko03010//Ribosome	K02981	GO:0005911//cell-cell junction;GO:0009536//plastid;GO:0015935//small ribosomal subunit;GO:0016020//membrane;GO:0030312//external encapsulating structure	GO:0005198//structural molecule activity	GO:0006221//pyrimidine nucleotide biosynthetic process;GO:0009451//RNA modification;GO:0010467//gene expression
2	Manes_09G076800	Manes_09G076800	1.30885	0.498416	1.39288	3.75182e-185	1.23934e-180	--	Sulfate adenylyltransferase subunit 2 [Theobroma cacao]	-	-	-	-	GO:0009536//plastid	GO:0016740//transferase activity	-
2	Manes_08G013300	guaA	0.715464	0.230297	1.63538	8.32418e-185	2.74972e-180	guaA	GMP synthase [Populus alba]	Metabolism;Metabolism	Global and overview maps;Nucleotide metabolism	ko01100//Metabolic pathways;ko00230//Purine metabolism	K01951;K01951	GO:0044444//cytoplasmic part	GO:0016705//oxidoreductase activity, acting on paired donors, with incorporation or reduction of molecular oxygen;GO:0016818//hydrolase activity, acting on acid anhydrides, in phosphorus-containing anhydrides;GO:0016884//carbon-nitrogen ligase activity, with glutamine as amido-N-donor;GO:0032550//purine ribonucleoside binding	GO:0006221//pyrimidine nucleotide biosynthetic process;GO:0006528//asparagine metabolic process;GO:0006886//intracellular protein transport;GO:0009064//glutamine family amino acid metabolic process;GO:0009152//purine ribonucleotide biosynthetic process;GO:0009451//RNA modification
2	Manes_05G077900	RPS18A	3.55565	1.66674	1.09308	1.22821e-184	4.05716e-180	RPS18A	40S ribosomal protein S18 [Ricinus communis]	Genetic Information Processing	Translation	ko03010//Ribosome	K02964	-	-	-
2	Manes_15G159800	rps21	1.85911	0.782041	1.2493	1.54628e-184	5.10783e-180	rps21	30S ribosomal protein S21, chloroplastic [Manihot esculenta]	-	-	-	-	GO:0009532//plastid stroma;GO:0030529//intracellular ribonucleoprotein complex;GO:0031976//plastid thylakoid	GO:0005198//structural molecule activity	GO:0010467//gene expression;GO:0022613//ribonucleoprotein complex biogenesis
2	Manes_18G021000	TIC20-I	1.65772	0.664766	1.31828	1.83882e-184	6.07416e-180	TIC20-I	protein TIC 20-I, chloroplastic-like [Manihot esculenta]	-	-	-	-	GO:0009528//plastid inner membrane	-	GO:0015031//protein transport;GO:0044763//single-organism cellular process
2	Manes_01G189300	WHY1	2.30388	0.99645	1.20919	2.18249e-183	7.20942e-179	WHY1	single-stranded DNA-binding protein WHY1, chloroplastic-like [Manihot esculenta]	-	-	-	-	GO:0000229//cytoplasmic chromosome;GO:0009536//plastid	GO:0043565//sequence-specific DNA binding;GO:0043566//structure-specific DNA binding	GO:0006950//response to stress;GO:0008156//negative regulation of DNA replication;GO:0010468//regulation of gene expression
2	Manes_02G074000	CLPP3	2.04111	0.901184	1.17946	1.38552e-182	4.57678e-178	CLPP3	ATP-dependent Clp protease proteolytic subunit 3, chloroplastic [Manihot esculenta]	-	-	-	-	GO:0009368//endopeptidase Clp complex;GO:0009526//plastid envelope;GO:0009532//plastid stroma;GO:0031976//plastid thylakoid;GO:0044434//chloroplast part	GO:0004175//endopeptidase activity;GO:0032550//purine ribonucleoside binding	GO:0006351//transcription, DNA-templated;GO:0009657//plastid organization;GO:0010468//regulation of gene expression;GO:0031323//regulation of cellular metabolic process;GO:0044267//cellular protein metabolic process;GO:0044710//single-organism metabolic process;GO:0044763//single-organism cellular process;GO:0051179//localization;GO:0080090//regulation of primary metabolic process
2	Manes_02G059800	RPL7A-1	3.15663	1.47504	1.09763	9.61759e-182	3.17698e-177	RPL7A-1	60S ribosomal protein L7a-1-like [Manihot esculenta]	Genetic Information Processing	Translation	ko03010//Ribosome	K02936	GO:0005911//cell-cell junction;GO:0009536//plastid;GO:0015934//large ribosomal subunit;GO:0031090//organelle membrane	GO:0005198//structural molecule activity;GO:0046914//transition metal ion binding	GO:0009451//RNA modification;GO:0010467//gene expression;GO:0022613//ribonucleoprotein complex biogenesis
2	Manes_11G103000	HEMC	2.15001	0.976876	1.1381	2.39155e-180	7.90002e-176	HEMC	porphobilinogen deaminase, chloroplastic [Manihot esculenta]	Metabolism;Metabolism;Metabolism	Global and overview maps;Global and overview maps;Metabolism of cofactors and vitamins	ko01100//Metabolic pathways;ko01110//Biosynthesis of secondary metabolites;ko00860//Porphyrin and chlorophyll metabolism	K01749;K01749;K01749	GO:0005576//extracellular region;GO:0009526//plastid envelope;GO:0009532//plastid stroma	GO:0016765//transferase activity, transferring alkyl or aryl (other than methyl) groups	GO:0000097//sulfur amino acid biosynthetic process;GO:0006090//pyruvate metabolic process;GO:0006091//generation of precursor metabolites and energy;GO:0006355//regulation of transcription, DNA-templated;GO:0006739//NADP metabolic process;GO:0006743//ubiquinone metabolic process;GO:0006779//porphyrin-containing compound biosynthetic process;GO:0009617//response to bacterium;GO:0009696//salicylic …
2	Manes_17G031000	MORF9	3.82547	1.82542	1.0674	3.67987e-180	1.21557e-175	MORF9	multiple organellar RNA editing factor 9, chloroplastic-like [Manihot esculenta]	-	-	-	-	GO:0009526//plastid envelope;GO:0009532//plastid stroma	-	GO:0003006//developmental process involved in reproduction;GO:0006355//regulation of transcription, DNA-templated;GO:0006605//protein targeting;GO:0008652//cellular amino acid biosynthetic process;GO:0009451//RNA modification;GO:0009668//plastid membrane organization;GO:0034660//ncRNA metabolic process
2	Manes_11G145400	RPL12	4.50188	2.16384	1.05693	6.21745e-180	2.05381e-175	RPL12	60S ribosomal protein L12-like [Manihot esculenta]	Genetic Information Processing	Translation	ko03010//Ribosome	K02870	GO:0005911//cell-cell junction;GO:0009536//plastid;GO:0015934//large ribosomal subunit	GO:0003723//RNA binding;GO:0005198//structural molecule activity;GO:0046914//transition metal ion binding	GO:0006950//response to stress;GO:0009451//RNA modification;GO:0010467//gene expression;GO:0022613//ribonucleoprotein complex biogenesis
2	Manes_18G052700	BSD2	3.83138	1.82697	1.06841	6.79854e-180	2.24576e-175	BSD2	protein BUNDLE SHEATH DEFECTIVE 2, chloroplastic [Quercus lobata]	-	-	-	-	GO:0009536//plastid	GO:0005515//protein binding	GO:0006090//pyruvate metabolic process;GO:0006739//NADP metabolic process;GO:0006996//organelle organization;GO:0009767//photosynthetic electron transport chain;GO:0016072//rRNA metabolic process;GO:0043623//cellular protein complex assembly
2	Manes_05G076500	CSP41A	1.52203	0.6148	1.30781	8.23782e-180	2.7212e-175	CSP41A	chloroplast stem-loop binding protein of 41 kDa a, chloroplastic [Manihot esculenta]	-	-	-	-	GO:0005576//extracellular region;GO:0009526//plastid envelope;GO:0009532//plastid stroma;GO:0030529//intracellular ribonucleoprotein complex;GO:0031976//plastid thylakoid;GO:0044434//chloroplast part	GO:0008187//poly-pyrimidine tract binding;GO:0048037//cofactor binding	GO:0005975//carbohydrate metabolic process;GO:0006091//generation of precursor metabolites and energy;GO:0006355//regulation of transcription, DNA-templated;GO:0006417//regulation of translation;GO:0006739//NADP metabolic process;GO:0006779//porphyrin-containing compound biosynthetic process;GO:0007165//signal transduction;GO:0008610//lipid biosynthetic process;GO:0009639//response to red or far …
2	Manes_07G049100	MDHG	3.14416	1.3744	1.19387	1.98077e-179	6.54309e-175	MDHG	malate dehydrogenase, glyoxysomal [Manihot esculenta]	Metabolism;Metabolism;Metabolism;Metabolism;Metabolism;Metabolism;Metabolism;Metabolism	Global and overview maps;Global and overview maps;Global and overview maps;Amino acid metabolism;Carbohydrate metabolism;Energy metabolism;Carbohydrate metabolism;Carbohydrate metabolism	ko01100//Metabolic pathways;ko01110//Biosynthesis of secondary metabolites;ko01200//Carbon metabolism;ko00270//Cysteine and methionine metabolism;ko00620//Pyruvate metabolism;ko00710//Carbon fixation in photosynthetic organisms;ko00630//Glyoxylate and dicarboxylate metabolism;ko00020//Citrate cycle (TCA cycle)	K00026;K00026;K00026;K00026;K00026;K00026;K00026;K00026	GO:0005576//extracellular region;GO:0005777//peroxisome;GO:0009526//plastid envelope	GO:0016615//malate dehydrogenase activity	GO:0006090//pyruvate metabolic process;GO:0006101//citrate metabolic process;GO:0006355//regulation of transcription, DNA-templated;GO:0006544//glycine metabolic process;GO:0006605//protein targeting;GO:0006633//fatty acid biosynthetic process;GO:0006739//NADP metabolic process;GO:0006779//porphyrin-containing compound biosynthetic process;GO:0006790//sulfur compound metabolic process;GO:0006952/…
2	Manes_02G141600	AGT1	1.90031	0.783184	1.27881	2.1764e-179	7.1893e-175	AGT1	serine--glyoxylate aminotransferase [Manihot esculenta]	Metabolism;Metabolism;Metabolism;Cellular Processes;Metabolism;Metabolism;Metabolism	Global and overview maps;Global and overview maps;Global and overview maps;Transport and catabolism;Amino acid metabolism;Carbohydrate metabolism;Amino acid metabolism	ko01100//Metabolic pathways;ko01110//Biosynthesis of secondary metabolites;ko01200//Carbon metabolism;ko04146//Peroxisome;ko00260//Glycine, serine and threonine metabolism;ko00630//Glyoxylate and dicarboxylate metabolism;ko00250//Alanine, aspartate and glutamate metabolism	K00830;K00830;K00830;K00830;K00830;K00830;K00830	GO:0005576//extracellular region;GO:0009532//plastid stroma;GO:0016020//membrane;GO:0042579//microbody	GO:0008483//transaminase activity;GO:0043168//anion binding	GO:0006873//cellular ion homeostasis;GO:0006970//response to osmotic stress;GO:0009746//response to hexose;GO:0030001//metal ion transport;GO:0042044//fluid transport;GO:0043094//cellular metabolic compound salvage
2	Manes_16G060200	MCM6	1.02197	0.434044	1.23544	4.60383e-179	1.52078e-174	MCM6	DNA replication licensing factor MCM6 [Manihot esculenta]	Genetic Information Processing	Replication and repair	ko03030//DNA replication	K02542	GO:0043231//intracellular membrane-bounded organelle;GO:0043234//protein complex	GO:0003676//nucleic acid binding;GO:0004386//helicase activity;GO:0032550//purine ribonucleoside binding;GO:0042623//ATPase activity, coupled;GO:0043169//cation binding	GO:0006260//DNA replication;GO:0032508//DNA duplex unwinding;GO:0044763//single-organism cellular process;GO:0050789//regulation of biological process
2	Manes_06G146000	Manes_06G146000	0.453379	0.1109	2.03146	1.06859e-178	3.52988e-174	--	chromosome transmission fidelity protein 8 homolog [Hevea brasiliensis]	-	-	-	-	-	GO:0005488//binding	-
2	Manes_07G137600	ETG1	0.929669	0.348514	1.4155	1.74078e-178	5.75032e-174	ETG1	mini-chromosome maintenance complex-binding protein isoform X2 [Manihot esculenta]	-	-	-	-	GO:0009526//plastid envelope;GO:0030894//replisome;GO:0043234//protein complex	-	GO:0000280//nuclear division;GO:0000725//recombinational repair;GO:0000904//cell morphogenesis involved in differentiation;GO:0006305//DNA alkylation;GO:0007059//chromosome segregation;GO:0016458//gene silencing;GO:0034968//histone lysine methylation;GO:0044786//cell cycle DNA replication;GO:0048229//gametophyte development;GO:0051052//regulation of DNA metabolic process
2	Manes_03G002700	Manes_03G002700	3.82892	1.85463	1.04581	4.01139e-178	1.32508e-173	--	selenoprotein H-like [Hevea brasiliensis]	-	-	-	-	-	GO:0005488//binding	GO:0019725//cellular homeostasis
2	Manes_05G116100	At5g08180	1.73913	0.732155	1.24815	1.06508e-177	3.51827e-173	At5g08180	H/ACA ribonucleoprotein complex subunit 2-like protein [Manihot esculenta]	Genetic Information Processing	Translation	ko03008//Ribosome biogenesis in eukaryotes	K11129	GO:0030529//intracellular ribonucleoprotein complex;GO:0043231//intracellular membrane-bounded organelle;GO:0043232//intracellular non-membrane-bounded organelle;GO:0044423//virion part	GO:0003723//RNA binding	GO:0000154//rRNA modification;GO:0009117//nucleotide metabolic process;GO:0016571//histone methylation;GO:0048580//regulation of post-embryonic development
2	Manes_15G102700	MOD1	1.81595	0.78057	1.21813	3.37692e-177	1.1155e-172	MOD1	enoyl-[acyl-carrier-protein] reductase [NADH], chloroplastic-like [Manihot esculenta]	Metabolism;Metabolism;Metabolism;Metabolism;Metabolism	Global and overview maps;Global and overview maps;Global and overview maps;Lipid metabolism;Metabolism of cofactors and vitamins	ko01100//Metabolic pathways;ko01110//Biosynthesis of secondary metabolites;ko01212//Fatty acid metabolism;ko00061//Fatty acid biosynthesis;ko00780//Biotin metabolism	K00208;K00208;K00208;K00208;K00208	GO:0009526//plastid envelope;GO:0009532//plastid stroma;GO:0043234//protein complex	GO:0016628//oxidoreductase activity, acting on the CH-CH group of donors, NAD or NADP as acceptor;GO:0046914//transition metal ion binding	GO:0006631//fatty acid metabolic process;GO:0006637//acyl-CoA metabolic process;GO:0006970//response to osmotic stress;GO:0006996//organelle organization;GO:0016129//phytosteroid biosynthetic process;GO:0070838//divalent metal ion transport
2	Manes_02G053600	RPS19C	5.33063	2.6515	1.0075	1.97183e-176	6.51354e-172	RPS19C	40S ribosomal protein S19-3-like [Manihot esculenta]	Genetic Information Processing	Translation	ko03010//Ribosome	K02966	GO:0005911//cell-cell junction;GO:0015935//small ribosomal subunit;GO:0030312//external encapsulating structure;GO:0043231//intracellular membrane-bounded organelle	GO:0005198//structural molecule activity	GO:0009451//RNA modification;GO:0010467//gene expression
2	Manes_12G007500	PNSL5	2.54234	1.14039	1.15663	2.35676e-175	7.78508e-171	PNSL5	photosynthetic NDH subunit of lumenal location 5, chloroplastic-like [Manihot esculenta]	-	-	-	-	GO:0005576//extracellular region;GO:0005840//ribosome;GO:0009532//plastid stroma;GO:0009534//chloroplast thylakoid;GO:0031978//plastid thylakoid lumen;GO:0042170//plastid membrane	GO:0016859//cis-trans isomerase activity;GO:0019901//protein kinase binding;GO:0033218//amide binding	GO:0000097//sulfur amino acid biosynthetic process;GO:0001101//response to acid chemical;GO:0006090//pyruvate metabolic process;GO:0006091//generation of precursor metabolites and energy;GO:0006355//regulation of transcription, DNA-templated;GO:0006544//glycine metabolic process;GO:0006605//protein targeting;GO:0006633//fatty acid biosynthetic process;GO:0006732//coenzyme metabolic process;GO:000…
2	Manes_04G064500	FSD3	1.35213	0.560171	1.2713	4.25892e-175	1.40685e-170	FSD3	superoxide dismutase [Fe] 3, chloroplastic [Manihot esculenta]	Cellular Processes	Transport and catabolism	ko04146//Peroxisome	K04564	GO:0031976//plastid thylakoid;GO:0042646//plastid nucleoid	GO:0003824//catalytic activity;GO:0016209//antioxidant activity;GO:0043169//cation binding	GO:0006355//regulation of transcription, DNA-templated;GO:0006801//superoxide metabolic process;GO:0009416//response to light stimulus;GO:0009657//plastid organization;GO:0016072//rRNA metabolic process;GO:0044710//single-organism metabolic process
2	Manes_17G068400	ROA2	1.03204	0.43844	1.23505	1.81876e-173	6.00792e-169	ROA2	DNA replication licensing factor MCM3-like [Manihot esculenta]	Genetic Information Processing	Replication and repair	ko03030//DNA replication	K02541	GO:0043231//intracellular membrane-bounded organelle;GO:0043234//protein complex	GO:0003676//nucleic acid binding;GO:0004386//helicase activity;GO:0032550//purine ribonucleoside binding;GO:0042623//ATPase activity, coupled	GO:0006305//DNA alkylation;GO:0010629//negative regulation of gene expression;GO:0032508//DNA duplex unwinding;GO:0034645//cellular macromolecule biosynthetic process;GO:0034968//histone lysine methylation;GO:0048580//regulation of post-embryonic development;GO:0051052//regulation of DNA metabolic process;GO:1902410//mitotic cytokinetic process
2	Manes_15G045100	RPL23A	3.85556	1.85966	1.05191	1.13384e-171	3.74541e-167	RPL23A	Os03g0139100, partial [Oryza sativa Japonica Group]	Genetic Information Processing	Translation	ko03010//Ribosome	K02894	GO:0009536//plastid;GO:0015934//large ribosomal subunit	GO:0003723//RNA binding;GO:0005198//structural molecule activity;GO:0036094//small molecule binding	GO:0003006//developmental process involved in reproduction;GO:0009451//RNA modification;GO:0010467//gene expression
2	Manes_11G159800	AFTS1	1.4275	0.578605	1.30284	1.15224e-171	3.80618e-167	AFTS1	flagellar radial spoke protein 5 isoform X1 [Manihot esculenta]	-	-	-	-	GO:0005618//cell wall;GO:0009526//plastid envelope;GO:0009532//plastid stroma	-	GO:0006090//pyruvate metabolic process;GO:0006351//transcription, DNA-templated;GO:0006544//glycine metabolic process;GO:0006633//fatty acid biosynthetic process;GO:0006739//NADP metabolic process;GO:0006779//porphyrin-containing compound biosynthetic process;GO:0009658//chloroplast organization;GO:0009668//plastid membrane organization;GO:0009694//jasmonic acid metabolic process;GO:0016109//tetr…
2	Manes_01G245200	ERF023	0.370773	0.0899423	2.04346	1.4212e-171	4.69464e-167	ERF023	ethylene-responsive transcription factor ERF023-like [Manihot esculenta]	-	-	-	-	GO:0043231//intracellular membrane-bounded organelle	GO:0001071//nucleic acid binding transcription factor activity;GO:0003677//DNA binding	GO:0001101//response to acid chemical;GO:0006355//regulation of transcription, DNA-templated;GO:0006950//response to stress;GO:0016049//cell growth
2	Manes_09G047500	At5g06290	4.42906	2.16933	1.02975	1.69233e-171	5.59028e-167	At5g06290	2-Cys peroxiredoxin BAS1, chloroplastic-like [Manihot esculenta]	-	-	-	-	GO:0005576//extracellular region;GO:0009526//plastid envelope;GO:0009532//plastid stroma	GO:0003824//catalytic activity;GO:0005488//binding;GO:0016209//antioxidant activity	GO:0000097//sulfur amino acid biosynthetic process;GO:0006090//pyruvate metabolic process;GO:0006091//generation of precursor metabolites and energy;GO:0006605//protein targeting;GO:0006631//fatty acid metabolic process;GO:0006739//NADP metabolic process;GO:0006970//response to osmotic stress;GO:0007275//multicellular organism development;GO:0009617//response to bacterium;GO:0009620//response to …
2	Manes_15G181500	179B	1.52102	0.701085	1.11738	8.58713e-171	2.83659e-166	179B	40S ribosomal protein SA-like [Manihot esculenta]	Genetic Information Processing	Translation	ko03010//Ribosome	K02998	-	-	-
2	Manes_04G075900	MSI3	0.848893	0.287098	1.56404	1.34594e-170	4.44603e-166	MSI3	WD-40 repeat-containing protein MSI2-like [Manihot esculenta]	-	-	-	-	GO:0009536//plastid;GO:0031461//cullin-RING ubiquitin ligase complex	GO:0005488//binding;GO:0016740//transferase activity	GO:0006305//DNA alkylation;GO:0006405//RNA export from nucleus;GO:0006886//intracellular protein transport;GO:0009409//response to cold;GO:0009639//response to red or far red light;GO:0009756//carbohydrate mediated signaling;GO:0009887//organ morphogenesis;GO:0019827//stem cell population maintenance;GO:0031497//chromatin assembly;GO:0032446//protein modification by small protein conjugation;GO:0…
2	Manes_11G097500	Manes_11G097500	1.71467	0.761949	1.17016	3.74674e-170	1.23766e-165	--	protein CHAPERONE-LIKE PROTEIN OF POR1, chloroplastic-like [Manihot esculenta]	-	-	-	-	GO:0009536//plastid	-	GO:0006787//porphyrin-containing compound catabolic process
2	Manes_07G118800	At2g44920	2.03733	0.876036	1.21762	2.19125e-169	7.23835e-165	At2g44920	thylakoid lumenal 15 kDa protein 1, chloroplastic [Manihot esculenta]	-	-	-	-	GO:0031978//plastid thylakoid lumen;GO:0044434//chloroplast part	GO:0005488//binding	GO:0006090//pyruvate metabolic process;GO:0006633//fatty acid biosynthetic process;GO:0006739//NADP metabolic process;GO:0006779//porphyrin-containing compound biosynthetic process;GO:0006950//response to stress;GO:0009617//response to bacterium;GO:0009893//positive regulation of metabolic process;GO:0016109//tetraterpenoid biosynthetic process
2	Manes_17G071700	GLO1	2.01587	0.895577	1.17051	6.91081e-169	2.28285e-164	GLO1	peroxisomal (S)-2-hydroxy-acid oxidase GLO1 isoform X1 [Manihot esculenta]	Metabolism;Metabolism;Metabolism;Cellular Processes;Metabolism	Global and overview maps;Global and overview maps;Global and overview maps;Transport and catabolism;Carbohydrate metabolism	ko01100//Metabolic pathways;ko01110//Biosynthesis of secondary metabolites;ko01200//Carbon metabolism;ko04146//Peroxisome;ko00630//Glyoxylate and dicarboxylate metabolism	K11517;K11517;K11517;K11517;K11517	GO:0042579//microbody	GO:0003973//(S)-2-hydroxy-acid oxidase activity;GO:0032553//ribonucleotide binding	GO:0009853//photorespiration;GO:0015979//photosynthesis;GO:0016032//viral process;GO:0044710//single-organism metabolic process
2	Manes_17G053100	CHLI	2.95517	1.46691	1.01046	2.22086e-168	7.33618e-164	CHLI	magnesium-chelatase subunit ChlI, chloroplastic [Manihot esculenta]	Metabolism;Metabolism;Metabolism	Global and overview maps;Global and overview maps;Metabolism of cofactors and vitamins	ko01100//Metabolic pathways;ko01110//Biosynthesis of secondary metabolites;ko00860//Porphyrin and chlorophyll metabolism	K03405;K03405;K03405	GO:0009532//plastid stroma;GO:0030312//external encapsulating structure;GO:0044434//chloroplast part	GO:0016627//oxidoreductase activity, acting on the CH-CH group of donors;GO:0017111//nucleoside-triphosphatase activity;GO:0032550//purine ribonucleoside binding;GO:0043169//cation binding;GO:0051003//ligase activity, forming nitrogen-metal bonds, forming coordination complexes;GO:0051536//iron-sulfur cluster binding	GO:0006090//pyruvate metabolic process;GO:0006633//fatty acid biosynthetic process;GO:0006779//porphyrin-containing compound biosynthetic process;GO:0009725//response to hormone;GO:0009886//post-embryonic morphogenesis;GO:0016051//carbohydrate biosynthetic process;GO:0016072//rRNA metabolic process;GO:0016109//tetraterpenoid biosynthetic process;GO:0019758//glycosinolate biosynthetic process;GO:0…
2	Manes_01G222800	RPL19A	4.3448	2.15626	1.01076	4.94125e-168	1.63224e-163	RPL19A	60S ribosomal protein L19-3 [Manihot esculenta]	Genetic Information Processing	Translation	ko03010//Ribosome	K02885	GO:0005911//cell-cell junction;GO:0015934//large ribosomal subunit;GO:0016020//membrane	GO:0005198//structural molecule activity	GO:0003006//developmental process involved in reproduction;GO:0006006//glucose metabolic process;GO:0006090//pyruvate metabolic process;GO:0006221//pyrimidine nucleotide biosynthetic process;GO:0006970//response to osmotic stress;GO:0009451//RNA modification;GO:0010038//response to metal ion;GO:0016458//gene silencing;GO:0022613//ribonucleoprotein complex biogenesis;GO:0034968//histone lysine met…
2	Manes_06G083700	Manes_06G083700	3.10963	1.20693	1.3654	1.0281e-167	3.39614e-163	--	Cleavage and polyadenylation specificity factor subunit like [Actinidia chinensis var. chinensis] [Actinidia chinensis]	-	-	-	-	GO:0031976//plastid thylakoid;GO:0044434//chloroplast part	-	GO:0006355//regulation of transcription, DNA-templated;GO:0006739//NADP metabolic process;GO:0006779//porphyrin-containing compound biosynthetic process;GO:0009628//response to abiotic stimulus;GO:0009657//plastid organization;GO:0009767//photosynthetic electron transport chain
2	Manes_05G099700	RPS9C	1.67283	0.747693	1.16178	1.25167e-167	4.13466e-163	RPS9C	40S ribosomal protein S9-2-like [Manihot esculenta]	Genetic Information Processing	Translation	ko03010//Ribosome	K02997	-	-	-
2	Manes_09G155700	FKBP16-1	1.02673	0.362042	1.50382	2.52496e-165	8.3407e-161	FKBP16-1	peptidyl-prolyl cis-trans isomerase FKBP16-1, chloroplastic isoform X1 [Manihot esculenta]	-	-	-	-	-	-	-
2	Manes_09G065300	Manes_09G065300	2.39978	1.09881	1.12696	4.96772e-165	1.64099e-160	--	Di-heme cytochrome, transmembrane [Trema orientale]	-	-	-	-	GO:0009536//plastid;GO:0016020//membrane	-	GO:0022900//electron transport chain
2	Manes_01G181700	AGT1	0.644796	0.225109	1.51822	2.01608e-164	6.65971e-160	AGT1	serine--glyoxylate aminotransferase-like [Manihot esculenta]	Metabolism;Metabolism;Metabolism;Cellular Processes;Metabolism;Metabolism;Metabolism	Global and overview maps;Global and overview maps;Global and overview maps;Transport and catabolism;Amino acid metabolism;Carbohydrate metabolism;Amino acid metabolism	ko01100//Metabolic pathways;ko01110//Biosynthesis of secondary metabolites;ko01200//Carbon metabolism;ko04146//Peroxisome;ko00260//Glycine, serine and threonine metabolism;ko00630//Glyoxylate and dicarboxylate metabolism;ko00250//Alanine, aspartate and glutamate metabolism	K00830;K00830;K00830;K00830;K00830;K00830;K00830	GO:0005576//extracellular region;GO:0009532//plastid stroma;GO:0016020//membrane;GO:0042579//microbody	GO:0008483//transaminase activity;GO:0043168//anion binding	GO:0006873//cellular ion homeostasis;GO:0006970//response to osmotic stress;GO:0009746//response to hexose;GO:0030001//metal ion transport;GO:0042044//fluid transport;GO:0043094//cellular metabolic compound salvage
2	Manes_02G121300	Manes_02G121300	4.95089	2.4291	1.02727	3.00022e-164	9.91062e-160	--	cytochrome P450 86A1-like [Hibiscus syriacus]	-	-	-	-	GO:0009526//plastid envelope;GO:0031976//plastid thylakoid;GO:0044434//chloroplast part	-	GO:0006873//cellular ion homeostasis;GO:0009639//response to red or far red light;GO:0009658//chloroplast organization;GO:0009668//plastid membrane organization;GO:0016072//rRNA metabolic process;GO:0030001//metal ion transport
2	Manes_11G072400	GAPA	3.45226	1.65719	1.0588	1.16708e-163	3.85523e-159	GAPA	glyceraldehyde-3-phosphate dehydrogenase A, chloroplastic-like [Manihot esculenta]	Metabolism;Metabolism;Metabolism	Global and overview maps;Global and overview maps;Energy metabolism	ko01100//Metabolic pathways;ko01200//Carbon metabolism;ko00710//Carbon fixation in photosynthetic organisms	K05298;K05298;K05298	GO:0005576//extracellular region;GO:0009532//plastid stroma;GO:0042170//plastid membrane;GO:0044434//chloroplast part	GO:0000166//nucleotide binding;GO:0016620//oxidoreductase activity, acting on the aldehyde or oxo group of donors, NAD or NADP as acceptor	GO:0000097//sulfur amino acid biosynthetic process;GO:0006090//pyruvate metabolic process;GO:0006633//fatty acid biosynthetic process;GO:0006739//NADP metabolic process;GO:0006779//porphyrin-containing compound biosynthetic process;GO:0006950//response to stress;GO:0009617//response to bacterium;GO:0009639//response to red or far red light;GO:0009642//response to light intensity;GO:0009658//chlor…
2	Manes_15G131100	ndhL	1.17262	0.444744	1.39869	2.00766e-163	6.63189e-159	ndhL	NAD(P)H-quinone oxidoreductase subunit L, chloroplastic isoform X2 [Manihot esculenta]	-	-	-	-	GO:0016020//membrane;GO:0044424//intracellular part	-	GO:0044237//cellular metabolic process;GO:0044763//single-organism cellular process;GO:0055114//oxidation-reduction process
2	Manes_06G039700	KLLA0C16533g	0.705927	0.23811	1.56789	2.14953e-163	7.10053e-159	KLLA0C16533g	WD repeat-containing protein 76 [Manihot esculenta]	-	-	-	-	GO:0044424//intracellular part	-	GO:0001101//response to acid chemical;GO:0006950//response to stress
2	Manes_15G061900	RPS10	0.987386	0.396858	1.31499	3.87302e-163	1.27937e-158	RPS10	30S ribosomal protein S10, chloroplastic-like [Manihot esculenta]	Genetic Information Processing	Translation	ko03010//Ribosome	K02946	GO:0009532//plastid stroma;GO:0030529//intracellular ribonucleoprotein complex	GO:0003676//nucleic acid binding;GO:0005198//structural molecule activity	GO:0006090//pyruvate metabolic process;GO:0006779//porphyrin-containing compound biosynthetic process;GO:0009658//chloroplast organization;GO:0009668//plastid membrane organization;GO:0010467//gene expression;GO:0016072//rRNA metabolic process
2	Manes_02G118400	At2g30000	1.077	0.414363	1.37805	8.07121e-163	2.66616e-158	At2g30000	PHD finger-like domain-containing protein 5B [Glycine soja]	Genetic Information Processing	Transcription	ko03040//Spliceosome	K12834	GO:0005681//spliceosomal complex	-	GO:0000377//RNA splicing, via transesterification reactions with bulged adenosine as nucleophile
2	Manes_04G082300	Manes_04G082300	2.56193	1.23525	1.05243	1.13722e-162	3.75658e-158	--	Long-chain fatty acid transport protein like [Actinidia chinensis var. chinensis] [Actinidia chinensis]	-	-	-	-	GO:0009536//plastid	GO:0015077//monovalent inorganic cation transmembrane transporter activity	GO:0006754//ATP biosynthetic process
2	Manes_15G167500	BCA1	9.0638	4.18466	1.115	2.87643e-162	9.50171e-158	BCA1	carbonic anhydrase, chloroplastic-like isoform X1 [Manihot esculenta]	Metabolism;Metabolism	Global and overview maps;Energy metabolism	ko01100//Metabolic pathways;ko00910//Nitrogen metabolism	K01673;K01673	GO:0005576//extracellular region;GO:0009526//plastid envelope;GO:0009532//plastid stroma;GO:0016020//membrane;GO:0044434//chloroplast part	GO:0016836//hydro-lyase activity;GO:0046914//transition metal ion binding	GO:0006089//lactate metabolic process;GO:0006091//generation of precursor metabolites and energy;GO:0006605//protein targeting;GO:0006739//NADP metabolic process;GO:0009617//response to bacterium;GO:0009696//salicylic acid metabolic process;GO:0009755//hormone-mediated signaling pathway;GO:0009863//salicylic acid mediated signaling pathway;GO:0010243//response to organonitrogen compound;GO:001037…
2	Manes_15G031700	GSVIVT00020038001	2.76506	1.36528	1.01811	4.95722e-162	1.63752e-157	GSVIVT00020038001	40S ribosomal protein S3a-like [Manihot esculenta]	Genetic Information Processing	Translation	ko03010//Ribosome	K02984	-	-	-
2	Manes_16G095800	Manes_16G095800	0.720021	0.268394	1.42369	2.66062e-161	8.78881e-157	--	F-box/LRR-repeat protein 4 [Jatropha curcas]	-	-	-	-	-	-	-
2	Manes_05G164600	RPS9	1.54347	0.666942	1.21055	3.34852e-161	1.10612e-156	RPS9	30S ribosomal protein S9, chloroplastic [Manihot esculenta]	Genetic Information Processing	Translation	ko03010//Ribosome	K02996	GO:0000314//organellar small ribosomal subunit;GO:0009526//plastid envelope;GO:0009532//plastid stroma	GO:0003723//RNA binding;GO:0005198//structural molecule activity	GO:0010467//gene expression
2	Manes_05G089900	Manes_05G089900	3.68427	0.719076	2.35716	4.93003e-161	1.62854e-156	--	MLP-like protein 423 [Manihot esculenta]	-	-	-	-	-	-	-
2	Manes_11G077900	RPS6	3.07678	1.46712	1.06843	7.22191e-161	2.38561e-156	RPS6	30S ribosomal protein S6 alpha, chloroplastic-like [Manihot esculenta]	Genetic Information Processing	Translation	ko03010//Ribosome	K02990	GO:0030529//intracellular ribonucleoprotein complex;GO:0044434//chloroplast part	GO:0005198//structural molecule activity;GO:0008135//translation factor activity, RNA binding	GO:0009668//plastid membrane organization;GO:0010467//gene expression;GO:0022613//ribonucleoprotein complex biogenesis;GO:0034645//cellular macromolecule biosynthetic process
2	Manes_06G127300	Manes_06G127300	3.99002	1.98883	1.00448	9.83549e-160	3.24896e-155	--	rubredoxin family protein [Populus alba]	-	-	-	-	GO:0031976//plastid thylakoid;GO:0044434//chloroplast part	GO:0043169//cation binding	GO:0009416//response to light stimulus;GO:0044237//cellular metabolic process;GO:0044763//single-organism cellular process;GO:0044765//single-organism transport;GO:0071840//cellular component organization or biogenesis
2	Manes_13G122900	POLA	1.25075	0.569286	1.13557	2.58492e-159	8.53877e-155	POLA	DNA polymerase alpha catalytic subunit [Manihot esculenta]	Genetic Information Processing	Replication and repair	ko03030//DNA replication	K02320	-	-	-
2	Manes_01G253200	RPL5	3.62105	1.80702	1.0028	3.06485e-159	1.01241e-154	RPL5	50S ribosomal protein L5, chloroplastic [Manihot esculenta]	Genetic Information Processing	Translation	ko03010//Ribosome	K02931	GO:0009526//plastid envelope;GO:0009532//plastid stroma;GO:0015934//large ribosomal subunit	GO:0005198//structural molecule activity;GO:0019843//rRNA binding	GO:0000097//sulfur amino acid biosynthetic process;GO:0006090//pyruvate metabolic process;GO:0009059//macromolecule biosynthetic process;GO:0009725//response to hormone;GO:0010467//gene expression
2	Manes_15G003100	RPS1	1.92453	0.920239	1.06442	3.56009e-158	1.176e-153	RPS1	30S ribosomal protein S1, chloroplastic [Manihot esculenta]	Genetic Information Processing	Translation	ko03010//Ribosome	K02945	GO:0009532//plastid stroma;GO:0044391//ribosomal subunit	GO:0003723//RNA binding;GO:0005198//structural molecule activity	GO:0006090//pyruvate metabolic process;GO:0006739//NADP metabolic process;GO:0006779//porphyrin-containing compound biosynthetic process;GO:0009658//chloroplast organization;GO:0009668//plastid membrane organization;GO:0009725//response to hormone;GO:0009767//photosynthetic electron transport chain;GO:0010467//gene expression;GO:0016072//rRNA metabolic process
2	Manes_01G260000	SDR1	0.538334	0.175674	1.6156	3.75693e-158	1.24103e-153	SDR1	(+)-neomenthol dehydrogenase [Manihot esculenta]	Metabolism;Metabolism	Global and overview maps;Metabolism of terpenoids and polyketides	ko01110//Biosynthesis of secondary metabolites;ko00902//Monoterpenoid biosynthesis	K15095;K15095	GO:0005618//cell wall	GO:0016616//oxidoreductase activity, acting on the CH-OH group of donors, NAD or NADP as acceptor	GO:0006631//fatty acid metabolic process;GO:0006950//response to stress;GO:0007275//multicellular organism development
2	Manes_07G128500	LHCB4.3	3.18166	1.41035	1.17372	5.97526e-158	1.97381e-153	LHCB4.3	chlorophyll a-b binding protein CP29.3, chloroplastic [Manihot esculenta]	Metabolism;Metabolism	Global and overview maps;Energy metabolism	ko01100//Metabolic pathways;ko00196//Photosynthesis - antenna proteins	K08915;K08915	GO:0009521//photosystem;GO:0009526//plastid envelope;GO:0030076//light-harvesting complex;GO:0031224//intrinsic component of membrane;GO:0031976//plastid thylakoid;GO:0044434//chloroplast part	GO:0043169//cation binding;GO:0046906//tetrapyrrole binding	GO:0000097//sulfur amino acid biosynthetic process;GO:0006091//generation of precursor metabolites and energy;GO:0009639//response to red or far red light;GO:0009642//response to light intensity;GO:0009725//response to hormone;GO:0016072//rRNA metabolic process;GO:0031399//regulation of protein modification process;GO:0034285//response to disaccharide;GO:0043269//regulation of ion transport
2	Manes_02G032400	CLPT2	2.71878	1.31416	1.04882	6.1227e-157	2.02251e-152	CLPT2	ATP-dependent Clp protease ATP-binding subunit CLPT2, chloroplastic isoform X1 [Manihot esculenta]	-	-	-	-	GO:0009526//plastid envelope;GO:0009532//plastid stroma	GO:0016787//hydrolase activity;GO:0019901//protein kinase binding	GO:0006568//tryptophan metabolic process;GO:0009683//indoleacetic acid metabolic process;GO:0019538//protein metabolic process
2	Manes_07G066700	Manes_07G066700	1.1626	0.504684	1.2039	6.62125e-157	2.1872e-152	--	Six-hairpin glycosidase-like protein [Corchorus capsularis]	-	-	-	-	GO:0043231//intracellular membrane-bounded organelle	-	GO:0006221//pyrimidine nucleotide biosynthetic process
2	Manes_08G171300	efp	1.83335	0.859752	1.09249	1.23662e-156	4.08492e-152	efp	PREDICTED: elongation factor P-like [Gossypium hirsutum]	-	-	-	-	GO:0009532//plastid stroma	GO:0003824//catalytic activity;GO:0005543//phospholipid binding;GO:0008135//translation factor activity, RNA binding	GO:0003006//developmental process involved in reproduction;GO:0006518//peptide metabolic process;GO:0006605//protein targeting;GO:0016043//cellular component organization;GO:0034645//cellular macromolecule biosynthetic process;GO:0044238//primary metabolic process;GO:1901566//organonitrogen compound biosynthetic process
2	Manes_11G020100	ABP19A	1.30825	0.534956	1.29015	8.85718e-156	2.92579e-151	ABP19A	auxin-binding protein ABP19a [Manihot esculenta]	-	-	-	-	GO:0005576//extracellular region;GO:0005618//cell wall;GO:0043231//intracellular membrane-bounded organelle	GO:0016616//oxidoreductase activity, acting on the CH-OH group of donors, NAD or NADP as acceptor;GO:0016623//oxidoreductase activity, acting on the aldehyde or oxo group of donors, oxygen as acceptor;GO:0046914//transition metal ion binding;GO:0048037//cofactor binding	GO:0006091//generation of precursor metabolites and energy;GO:0006801//superoxide metabolic process;GO:0006873//cellular ion homeostasis;GO:0006950//response to stress;GO:0009617//response to bacterium;GO:0009755//hormone-mediated signaling pathway;GO:0009886//post-embryonic morphogenesis;GO:0019852//L-ascorbic acid metabolic process;GO:0030001//metal ion transport;GO:0042350//GDP-L-fucose biosyn…
2	Manes_09G105200	PDX1	1.4882	0.702611	1.08277	2.00676e-155	6.62894e-151	PDX1	probable pyridoxal 5'-phosphate synthase subunit PDX1 [Manihot esculenta]	Metabolism	Metabolism of cofactors and vitamins	ko00750//Vitamin B6 metabolism	K06215	GO:0009536//plastid;GO:0016020//membrane	GO:0016830//carbon-carbon lyase activity;GO:0016843//amine-lyase activity;GO:0046983//protein dimerization activity	GO:0000302//response to reactive oxygen species;GO:0005982//starch metabolic process;GO:0006739//NADP metabolic process;GO:0006772//thiamine metabolic process;GO:0006778//porphyrin-containing compound metabolic process;GO:0006972//hyperosmotic response;GO:0008614//pyridoxine metabolic process;GO:0009108//coenzyme biosynthetic process;GO:0009411//response to UV;GO:0009642//response to light intens…
2	Manes_09G141400	At3g03920	1.13832	0.489705	1.21692	5.03829e-155	1.6643e-150	At3g03920	Gar1 RNA-binding region family protein [Populus alba]	-	-	-	-	GO:0030529//intracellular ribonucleoprotein complex;GO:0044423//virion part;GO:0044434//chloroplast part;GO:0044452//nucleolar part	GO:0003676//nucleic acid binding	GO:0006606//protein import into nucleus;GO:0009451//RNA modification;GO:0016072//rRNA metabolic process;GO:0016571//histone methylation;GO:0022613//ribonucleoprotein complex biogenesis;GO:0048580//regulation of post-embryonic development
2	Manes_08G046500	STR9	2.20282	1.02937	1.09759	5.71212e-155	1.88689e-150	STR9	rhodanese-like domain-containing protein 9, chloroplastic isoform X1 [Manihot esculenta]	-	-	-	-	GO:0009526//plastid envelope;GO:0031224//intrinsic component of membrane;GO:0031976//plastid thylakoid;GO:0044434//chloroplast part	-	GO:0000097//sulfur amino acid biosynthetic process;GO:0006091//generation of precursor metabolites and energy;GO:0009886//post-embryonic morphogenesis
2	Manes_02G019600	guaA	0.682133	0.272579	1.32338	1.27898e-154	4.22484e-150	guaA	GMP synthase [Populus alba]	Metabolism;Metabolism	Global and overview maps;Nucleotide metabolism	ko01100//Metabolic pathways;ko00230//Purine metabolism	K01951;K01951	GO:0044444//cytoplasmic part	GO:0016705//oxidoreductase activity, acting on paired donors, with incorporation or reduction of molecular oxygen;GO:0016818//hydrolase activity, acting on acid anhydrides, in phosphorus-containing anhydrides;GO:0016884//carbon-nitrogen ligase activity, with glutamine as amido-N-donor;GO:0032550//purine ribonucleoside binding	GO:0006221//pyrimidine nucleotide biosynthetic process;GO:0006528//asparagine metabolic process;GO:0006886//intracellular protein transport;GO:0009064//glutamine family amino acid metabolic process;GO:0009152//purine ribonucleotide biosynthetic process;GO:0009451//RNA modification
2	Manes_11G150100	Manes_11G150100	1.03288	0.45672	1.17729	2.12866e-154	7.03161e-150	--	Transmembrane protein [Parasponia andersonii]	-	-	-	-	GO:0009536//plastid	-	GO:0005982//starch metabolic process;GO:0005984//disaccharide metabolic process;GO:0009668//plastid membrane organization
2	Manes_08G132900	RPI3	0.844966	0.336649	1.32765	1.41932e-153	4.68843e-149	RPI3	probable ribose-5-phosphate isomerase 3, chloroplastic [Manihot esculenta]	Metabolism;Metabolism;Metabolism;Metabolism;Metabolism;Metabolism	Global and overview maps;Global and overview maps;Global and overview maps;Global and overview maps;Energy metabolism;Carbohydrate metabolism	ko01100//Metabolic pathways;ko01110//Biosynthesis of secondary metabolites;ko01200//Carbon metabolism;ko01230//Biosynthesis of amino acids;ko00710//Carbon fixation in photosynthetic organisms;ko00030//Pentose phosphate pathway	K01807;K01807;K01807;K01807;K01807;K01807	GO:0009526//plastid envelope;GO:0009532//plastid stroma;GO:0044434//chloroplast part	GO:0016861//intramolecular oxidoreductase activity, interconverting aldoses and ketoses	GO:0000097//sulfur amino acid biosynthetic process;GO:0006090//pyruvate metabolic process;GO:0006091//generation of precursor metabolites and energy;GO:0006544//glycine metabolic process;GO:0006568//tryptophan metabolic process;GO:0006605//protein targeting;GO:0006633//fatty acid biosynthetic process;GO:0006732//coenzyme metabolic process;GO:0006753//nucleoside phosphate metabolic process;GO:0009…
2	Manes_03G207700	rpsF	1.27508	0.528833	1.2697	1.87675e-153	6.19946e-149	rpsF	Translation elongation factor EF1B/ribosomal protein S6 family protein [Theobroma cacao]	-	-	-	-	GO:0009521//photosystem;GO:0030529//intracellular ribonucleoprotein complex;GO:0031976//plastid thylakoid;GO:0031977//thylakoid lumen;GO:0043232//intracellular non-membrane-bounded organelle;GO:0044434//chloroplast part	GO:0008135//translation factor activity, RNA binding;GO:0017111//nucleoside-triphosphatase activity;GO:0032550//purine ribonucleoside binding	GO:0000377//RNA splicing, via transesterification reactions with bulged adenosine as nucleophile;GO:0003006//developmental process involved in reproduction;GO:0006089//lactate metabolic process;GO:0006310//DNA recombination;GO:0006342//chromatin silencing;GO:0006952//defense response;GO:0022613//ribonucleoprotein complex biogenesis;GO:0034968//histone lysine methylation;GO:0035194//posttranscript…
2	Manes_02G155100	FLZ5	1.38961	0.607692	1.19327	3.46305e-153	1.14395e-148	FLZ5	protein MARD1 [Jatropha curcas]	-	-	-	-	-	-	-
2	Manes_10G039600	Manes_10G039600	1.801	0.861987	1.06306	5.58727e-153	1.84564e-148	--	Chlorophyll A-B binding protein [Trema orientale]	-	-	-	-	GO:0009536//plastid	-	-
2	Manes_09G149100	RAF1.1	1.78193	0.800826	1.15388	1.33107e-152	4.39694e-148	RAF1.1	rubisco accumulation factor 1.1, chloroplastic-like [Manihot esculenta]	-	-	-	-	GO:0009532//plastid stroma	-	GO:0005982//starch metabolic process;GO:0005984//disaccharide metabolic process;GO:0009451//RNA modification;GO:0009886//post-embryonic morphogenesis;GO:0009893//positive regulation of metabolic process
2	Manes_09G156600	RPS24A	1.35995	0.583388	1.22103	1.37343e-152	4.53686e-148	RPS24A	40S ribosomal protein S24-1 isoform X1 [Manihot esculenta]	Genetic Information Processing	Translation	ko03010//Ribosome	K02974	-	-	-
2	Manes_08G083500	FBP	1.98068	0.891327	1.15197	2.60139e-152	8.59319e-148	FBP	fructose-1,6-bisphosphatase, chloroplastic-like [Manihot esculenta]	Metabolism;Metabolism;Metabolism;Metabolism;Metabolism;Metabolism;Metabolism	Global and overview maps;Global and overview maps;Global and overview maps;Carbohydrate metabolism;Energy metabolism;Carbohydrate metabolism;Carbohydrate metabolism	ko01100//Metabolic pathways;ko01110//Biosynthesis of secondary metabolites;ko01200//Carbon metabolism;ko00010//Glycolysis / Gluconeogenesis;ko00710//Carbon fixation in photosynthetic organisms;ko00030//Pentose phosphate pathway;ko00051//Fructose and mannose metabolism	K03841;K03841;K03841;K03841;K03841;K03841;K03841	GO:0005576//extracellular region;GO:0009526//plastid envelope;GO:0009532//plastid stroma	GO:0016628//oxidoreductase activity, acting on the CH-CH group of donors, NAD or NADP as acceptor;GO:0043169//cation binding;GO:0050308//sugar-phosphatase activity	GO:0005982//starch metabolic process;GO:0005984//disaccharide metabolic process;GO:0006739//NADP metabolic process;GO:0006779//porphyrin-containing compound biosynthetic process;GO:0006873//cellular ion homeostasis;GO:0006950//response to stress;GO:0009617//response to bacterium;GO:0009639//response to red or far red light;GO:0009658//chloroplast organization;GO:0009668//plastid membrane organiza…
2	Manes_06G172100	RPL27	1.29127	0.568902	1.18253	4.06296e-152	1.34212e-147	RPL27	60S ribosomal protein L27-like [Manihot esculenta]	Genetic Information Processing	Translation	ko03010//Ribosome	K02901	GO:0015934//large ribosomal subunit;GO:0043231//intracellular membrane-bounded organelle	GO:0005198//structural molecule activity	GO:0009451//RNA modification;GO:0010467//gene expression;GO:0022613//ribonucleoprotein complex biogenesis
2	Manes_09G106900	CHLG	2.10056	1.01059	1.05557	1.10787e-150	3.65961e-146	CHLG	chlorophyll synthase, chloroplastic [Manihot esculenta]	Metabolism;Metabolism;Metabolism	Global and overview maps;Global and overview maps;Metabolism of cofactors and vitamins	ko01100//Metabolic pathways;ko01110//Biosynthesis of secondary metabolites;ko00860//Porphyrin and chlorophyll metabolism	K04040;K04040;K04040	GO:0031224//intrinsic component of membrane;GO:0031976//plastid thylakoid;GO:0042170//plastid membrane;GO:0044434//chloroplast part	GO:0004659//prenyltransferase activity	GO:0000097//sulfur amino acid biosynthetic process;GO:0006090//pyruvate metabolic process;GO:0006355//regulation of transcription, DNA-templated;GO:0006739//NADP metabolic process;GO:0006779//porphyrin-containing compound biosynthetic process;GO:0009658//chloroplast organization;GO:0009668//plastid membrane organization;GO:0009887//organ morphogenesis;GO:0016072//rRNA metabolic process;GO:0016109…
2	Manes_03G042300	LHCA6	2.61478	1.28813	1.0214	3.14431e-150	1.03866e-145	LHCA6	photosystem I chlorophyll a/b-binding protein 6, chloroplastic isoform X2 [Manihot esculenta]	Metabolism;Metabolism	Global and overview maps;Energy metabolism	ko01100//Metabolic pathways;ko00196//Photosynthesis - antenna proteins	K08908;K08908	GO:0009521//photosystem;GO:0031224//intrinsic component of membrane;GO:0031976//plastid thylakoid;GO:0044434//chloroplast part	GO:0043169//cation binding;GO:0046906//tetrapyrrole binding	GO:0006090//pyruvate metabolic process;GO:0006091//generation of precursor metabolites and energy;GO:0006464//cellular protein modification process;GO:0006739//NADP metabolic process;GO:0006873//cellular ion homeostasis;GO:0009639//response to red or far red light;GO:0009642//response to light intensity;GO:0016072//rRNA metabolic process;GO:0019758//glycosinolate biosynthetic process;GO:0030001//…
2	Manes_04G161800	HMGB7	4.99673	1.94203	1.36342	4.88218e-150	1.61273e-145	HMGB7	high mobility group B protein 7-like isoform X2 [Manihot esculenta]	-	-	-	-	-	-	-
2	Manes_03G163800	tas	1.13714	0.519101	1.13132	1.46385e-149	4.83552e-145	tas	PREDICTED: protein tas [Solanum tuberosum]	-	-	-	-	GO:0009526//plastid envelope;GO:0009532//plastid stroma	GO:0004672//protein kinase activity	GO:0006090//pyruvate metabolic process;GO:0044238//primary metabolic process
2	Manes_07G076800	CYCD3-3	1.87665	0.889442	1.07719	3.24817e-149	1.07297e-144	CYCD3-3	cyclin-D3-1-like [Manihot esculenta]	Environmental Information Processing	Signal transduction	ko04075//Plant hormone signal transduction	K14505	GO:0043231//intracellular membrane-bounded organelle	GO:0005488//binding;GO:0019887//protein kinase regulator activity	GO:0000280//nuclear division;GO:0006461//protein complex assembly;GO:0008283//cell proliferation;GO:0009725//response to hormone;GO:0009886//post-embryonic morphogenesis;GO:0014070//response to organic cyclic compound;GO:0034285//response to disaccharide;GO:0044786//cell cycle DNA replication;GO:0048509//regulation of meristem development;GO:0051052//regulation of DNA metabolic process;GO:1901990…
2	Manes_15G169000	FDC2	1.58993	0.728429	1.12611	4.44478e-149	1.46824e-144	FDC2	ferredoxin-3, chloroplastic [Hevea brasiliensis]	Metabolism	Energy metabolism	ko00195//Photosynthesis	K02639	GO:0009536//plastid	GO:0043169//cation binding;GO:0051536//iron-sulfur cluster binding	GO:0006090//pyruvate metabolic process;GO:0006091//generation of precursor metabolites and energy;GO:0009687//abscisic acid metabolic process;GO:0009886//post-embryonic morphogenesis
2	Manes_06G111900	STR11	1.98797	0.962238	1.04683	6.61169e-149	2.18404e-144	STR11	rhodanese-like domain-containing protein 11, chloroplastic [Manihot esculenta]	-	-	-	-	GO:0009536//plastid	-	GO:0006090//pyruvate metabolic process;GO:0006605//protein targeting;GO:0009657//plastid organization;GO:0034660//ncRNA metabolic process
2	Manes_13G030100	AOR	1.85151	0.877913	1.07655	4.11885e-148	1.36058e-143	AOR	2-methylene-furan-3-one reductase-like [Manihot esculenta]	-	-	-	-	GO:0005576//extracellular region;GO:0009526//plastid envelope;GO:0009532//plastid stroma	GO:0016628//oxidoreductase activity, acting on the CH-CH group of donors, NAD or NADP as acceptor;GO:0046914//transition metal ion binding	GO:0006090//pyruvate metabolic process;GO:0006544//glycine metabolic process;GO:0006633//fatty acid biosynthetic process;GO:0006732//coenzyme metabolic process;GO:0006753//nucleoside phosphate metabolic process;GO:0006779//porphyrin-containing compound biosynthetic process;GO:0006790//sulfur compound metabolic process;GO:0009314//response to radiation;GO:0009617//response to bacterium;GO:0009694/…
2	Manes_13G087100	ndhO	1.685	0.780075	1.11106	8.51753e-148	2.8136e-143	ndhO	NAD(P)H-quinone oxidoreductase subunit O, chloroplastic isoform X1 [Manihot esculenta]	-	-	-	-	GO:0043234//protein complex;GO:0044434//chloroplast part	GO:0016651//oxidoreductase activity, acting on NAD(P)H	GO:0006091//generation of precursor metabolites and energy;GO:0006468//protein phosphorylation;GO:0010257//NADH dehydrogenase complex assembly;GO:0043269//regulation of ion transport;GO:0044710//single-organism metabolic process
2	Manes_08G101200	Manes_08G101200	1.01991	0.42609	1.25921	2.41005e-147	7.96112e-143	--	DUF2301 domain-containing protein [Cephalotus follicularis]	-	-	-	-	GO:0009536//plastid	-	-
2	Manes_02G173600	TRM1	1.0005	0.328734	1.60572	3.24961e-147	1.07344e-142	TRM1	thioredoxin M-type, chloroplastic-like [Manihot esculenta]	-	-	-	-	GO:0044434//chloroplast part	GO:0015036//disulfide oxidoreductase activity;GO:0030234//enzyme regulator activity	GO:0005975//carbohydrate metabolic process;GO:0018904//ether metabolic process;GO:0019222//regulation of metabolic process;GO:0019725//cellular homeostasis;GO:0019752//carboxylic acid metabolic process;GO:0042430//indole-containing compound metabolic process;GO:0044249//cellular biosynthetic process;GO:0044267//cellular protein metabolic process
2	Manes_13G039500	PSB28	2.18707	1.09337	1.00021	1.27758e-146	4.22022e-142	PSB28	photosystem II reaction center PSB28 protein, chloroplastic-like [Manihot esculenta]	Metabolism	Energy metabolism	ko00195//Photosynthesis	K08903	GO:0009523//photosystem II;GO:0009532//plastid stroma;GO:0044434//chloroplast part	-	GO:0006090//pyruvate metabolic process;GO:0006631//fatty acid metabolic process;GO:0007275//multicellular organism development;GO:0043623//cellular protein complex assembly;GO:0046471//phosphatidylglycerol metabolic process
2	Manes_08G127500	rub	1.09678	0.450833	1.2826	1.47152e-146	4.86086e-142	rub	Rubredoxin [Vitis vinifera]	-	-	-	-	GO:0044434//chloroplast part	GO:0043169//cation binding	GO:0006355//regulation of transcription, DNA-templated;GO:0009767//photosynthetic electron transport chain;GO:0009887//organ morphogenesis;GO:0048869//cellular developmental process
2	Manes_13G025100	RPL27AC	1.90209	0.893515	1.09003	1.5922e-146	5.25952e-142	RPL27AC	60S ribosomal protein L27a-3-like [Manihot esculenta]	Genetic Information Processing	Translation	ko03010//Ribosome	K02900	GO:0005911//cell-cell junction;GO:0015934//large ribosomal subunit	GO:0005198//structural molecule activity	GO:0010467//gene expression;GO:0090567//reproductive shoot system development
2	Manes_08G144000	At3g03920	1.93945	0.928551	1.0626	1.85004e-146	6.11123e-142	At3g03920	H/ACA ribonucleoprotein complex subunit 1-like protein 1 [Striga asiatica]	-	-	-	-	GO:0030529//intracellular ribonucleoprotein complex;GO:0044423//virion part;GO:0044434//chloroplast part;GO:0044452//nucleolar part	GO:0003676//nucleic acid binding;GO:0005198//structural molecule activity	GO:0006606//protein import into nucleus;GO:0009451//RNA modification;GO:0010467//gene expression;GO:0016072//rRNA metabolic process;GO:0016571//histone methylation;GO:0022613//ribonucleoprotein complex biogenesis;GO:0048580//regulation of post-embryonic development
2	Manes_09G068600	RPL12	1.12627	0.488008	1.20657	6.53796e-146	2.15968e-141	RPL12	60S ribosomal protein L12-like [Manihot esculenta]	Genetic Information Processing	Translation	ko03010//Ribosome	K02870	GO:0005911//cell-cell junction;GO:0009536//plastid;GO:0015934//large ribosomal subunit	GO:0003723//RNA binding;GO:0005198//structural molecule activity;GO:0046914//transition metal ion binding	GO:0006950//response to stress;GO:0009451//RNA modification;GO:0010467//gene expression;GO:0022613//ribonucleoprotein complex biogenesis
2	Manes_05G100900	Manes_05G100900	1.45593	0.701255	1.05393	1.37586e-145	4.54487e-141	--	CAAX amino terminal protease family protein isoform 2 [Hibiscus syriacus]	-	-	-	-	GO:0043231//intracellular membrane-bounded organelle	GO:0016787//hydrolase activity	GO:0006090//pyruvate metabolic process;GO:0019538//protein metabolic process;GO:0043623//cellular protein complex assembly
2	Manes_13G075800	CPN10	3.8116	1.71628	1.15111	3.45407e-145	1.14098e-140	CPN10	10 kDa chaperonin, mitochondrial-like [Manihot esculenta]	-	-	-	-	GO:0043231//intracellular membrane-bounded organelle	GO:0005515//protein binding;GO:0032550//purine ribonucleoside binding;GO:0046914//transition metal ion binding	GO:0000302//response to reactive oxygen species;GO:0009642//response to light intensity;GO:0033554//cellular response to stress;GO:0044267//cellular protein metabolic process
2	Manes_03G053300	YLMG2	1.21701	0.589508	1.04576	1.17254e-144	3.87327e-140	YLMG2	ylmG homolog protein 2, chloroplastic-like [Manihot esculenta]	-	-	-	-	GO:0009526//plastid envelope;GO:0034357//photosynthetic membrane	-	GO:0003006//developmental process involved in reproduction;GO:0006221//pyrimidine nucleotide biosynthetic process;GO:0009658//chloroplast organization
2	Manes_01G020600	MSH2	0.490287	0.160599	1.61016	3.23907e-143	1.06996e-138	MSH2	DNA mismatch repair protein MSH2 [Manihot esculenta]	Genetic Information Processing	Replication and repair	ko03430//Mismatch repair	K08735	GO:0016020//membrane;GO:0032300//mismatch repair complex;GO:0043231//intracellular membrane-bounded organelle	GO:0003690//double-stranded DNA binding;GO:0032550//purine ribonucleoside binding	GO:0000725//recombinational repair;GO:0006305//DNA alkylation;GO:0006342//chromatin silencing;GO:0010520//regulation of reciprocal meiotic recombination;GO:0031497//chromatin assembly;GO:0034968//histone lysine methylation;GO:0035194//posttranscriptional gene silencing by RNA;GO:0048449//floral organ formation;GO:0048580//regulation of post-embryonic development
2	Manes_14G002000	ORC1A	0.59526	0.233576	1.34963	5.91047e-143	1.95241e-138	ORC1A	origin of replication complex subunit 1B-like [Manihot esculenta]	-	-	-	-	GO:0043231//intracellular membrane-bounded organelle;GO:0043234//protein complex	GO:0003690//double-stranded DNA binding;GO:0032550//purine ribonucleoside binding;GO:0046914//transition metal ion binding	GO:0006259//DNA metabolic process;GO:0009566//fertilization;GO:0010468//regulation of gene expression;GO:0034645//cellular macromolecule biosynthetic process
2	Manes_02G173100	At1g77060	1.30629	0.595273	1.13385	2.23952e-142	7.3978e-138	At1g77060	carboxyvinyl-carboxyphosphonate phosphorylmutase, chloroplastic [Manihot esculenta]	-	-	-	-	GO:0009532//plastid stroma	GO:0016780//phosphotransferase activity, for other substituted phosphate groups;GO:0016823//hydrolase activity, acting on acid carbon-carbon bonds, in ketonic substances;GO:0016833//oxo-acid-lyase activity;GO:0043169//cation binding	-
2	Manes_13G137800	coq-5	0.606978	0.205164	1.56487	2.34438e-142	7.74419e-138	coq-5	S-adenosyl-L-methionine-dependent methyltransferases superfamily protein [Theobroma cacao]	-	-	-	-	-	GO:0016741//transferase activity, transferring one-carbon groups	GO:0008152//metabolic process;GO:0016192//vesicle-mediated transport
2	Manes_06G004800	Manes_06G004800	1.38142	0.647539	1.09312	4.91776e-142	1.62448e-137	--	Inactive receptor-like protein kinase [Actinidia chinensis var. chinensis] [Actinidia chinensis]	-	-	-	-	GO:0031224//intrinsic component of membrane;GO:0044434//chloroplast part	-	GO:0005982//starch metabolic process;GO:0006739//NADP metabolic process;GO:0009658//chloroplast organization;GO:0009668//plastid membrane organization;GO:0009893//positive regulation of metabolic process;GO:0016070//RNA metabolic process;GO:0017004//cytochrome complex assembly
2	Manes_12G154100	C/VIF2	0.64493	0.225434	1.51644	7.25268e-142	2.39578e-137	C/VIF2	cell wall / vacuolar inhibitor of fructosidase 2 [Manihot esculenta]	-	-	-	-	GO:0043231//intracellular membrane-bounded organelle	GO:0004857//enzyme inhibitor activity;GO:0052689//carboxylic ester hydrolase activity	GO:0009628//response to abiotic stimulus;GO:0009892//negative regulation of metabolic process
2	Manes_08G151200	CS26	0.801808	0.332031	1.27194	1.03914e-141	3.43258e-137	CS26	probable S-sulfocysteine synthase, chloroplastic isoform X1 [Manihot esculenta]	Metabolism;Metabolism;Metabolism	Global and overview maps;Global and overview maps;Amino acid metabolism	ko01100//Metabolic pathways;ko01230//Biosynthesis of amino acids;ko00270//Cysteine and methionine metabolism	K22846;K22846;K22846	-	-	-
2	Manes_01G012500	Manes_01G012500	1.49212	0.725333	1.04065	1.12941e-141	3.73077e-137	--	PREDICTED: LOW QUALITY PROTEIN [Prunus dulcis]	-	-	-	-	GO:0044434//chloroplast part	-	-
2	Manes_17G116800	BCA1	1.86252	0.878377	1.08435	1.70524e-141	5.63291e-137	BCA1	carbonic anhydrase 2 [Manihot esculenta]	Metabolism;Metabolism	Global and overview maps;Energy metabolism	ko01100//Metabolic pathways;ko00910//Nitrogen metabolism	K01673;K01673	GO:0005576//extracellular region;GO:0009532//plastid stroma;GO:0042170//plastid membrane;GO:0044434//chloroplast part	GO:0016836//hydro-lyase activity;GO:0046914//transition metal ion binding	GO:0006089//lactate metabolic process;GO:0006091//generation of precursor metabolites and energy;GO:0006605//protein targeting;GO:0006739//NADP metabolic process;GO:0009617//response to bacterium;GO:0009696//salicylic acid metabolic process;GO:0009755//hormone-mediated signaling pathway;GO:0009863//salicylic acid mediated signaling pathway;GO:0010243//response to organonitrogen compound;GO:001037…
2	Manes_14G170200	FKBP17-2	1.97897	0.968059	1.03159	2.14246e-141	7.07719e-137	FKBP17-2	peptidyl-prolyl cis-trans isomerase FKBP17-2, chloroplastic [Manihot esculenta]	-	-	-	-	-	-	-
2	Manes_01G134000	Manes_01G134000	1.1619	0.517828	1.16594	2.28332e-141	7.54248e-137	--	Leucine-rich repeat family protein isoform 1 [Hibiscus syriacus]	-	-	-	-	GO:0043231//intracellular membrane-bounded organelle	-	GO:0006468//protein phosphorylation;GO:0016109//tetraterpenoid biosynthetic process;GO:0019758//glycosinolate biosynthetic process
2	Manes_05G137900	Manes_05G137900	1.79433	0.895364	1.0029	2.73637e-141	9.03907e-137	--	AT-rich interactive domain protein [Trema orientale]	-	-	-	-	GO:0044434//chloroplast part	-	-
2	Manes_12G096700	Manes_12G096700	0.807978	0.288389	1.4863	6.39463e-141	2.11234e-136	--	Ternary complex factor MIP1, leucine-zipper [Trema orientale]	-	-	-	-	GO:0043231//intracellular membrane-bounded organelle	-	-
2	Manes_03G016400	At2g34160	2.0956	1.01188	1.05033	1.29551e-140	4.27944e-136	At2g34160	Alba DNA/RNA-binding protein [Theobroma cacao]	-	-	-	-	GO:0016020//membrane;GO:0043231//intracellular membrane-bounded organelle;GO:0044444//cytoplasmic part	-	GO:0006281//DNA repair;GO:0006631//fatty acid metabolic process;GO:0010212//response to ionizing radiation
2	Manes_17G003300	CLPP4	1.25565	0.560217	1.16438	5.11892e-140	1.69093e-135	CLPP4	ATP-dependent Clp protease proteolytic subunit 4, chloroplastic [Manihot esculenta]	-	-	-	-	GO:0009368//endopeptidase Clp complex;GO:0009526//plastid envelope;GO:0009532//plastid stroma;GO:0031976//plastid thylakoid;GO:0044434//chloroplast part	GO:0004175//endopeptidase activity;GO:0032550//purine ribonucleoside binding	GO:0006090//pyruvate metabolic process;GO:0006355//regulation of transcription, DNA-templated;GO:0009658//chloroplast organization;GO:0009668//plastid membrane organization;GO:0016072//rRNA metabolic process;GO:0031399//regulation of protein modification process;GO:0043623//cellular protein complex assembly;GO:0048506//regulation of timing of meristematic phase transition
2	Manes_18G008600	GSTF11	1.33775	0.613422	1.12485	8.67687e-140	2.86623e-135	GSTF11	glutathione S-transferase-like [Manihot esculenta]	Metabolism;Metabolism	Global and overview maps;Metabolism of other amino acids	ko01100//Metabolic pathways;ko00480//Glutathione metabolism	K00799;K00799	-	GO:0003824//catalytic activity	-
2	Manes_12G099200	YPQ1	0.905049	0.402494	1.16903	1.39827e-139	4.61892e-135	YPQ1	probable vacuolar amino acid transporter YPQ1 [Manihot esculenta]	-	-	-	-	-	-	-
2	Manes_05G019500	ATPD	1.01814	0.421761	1.27144	2.16993e-138	7.16794e-134	ATPD	ATP synthase delta chain, chloroplastic [Manihot esculenta]	Metabolism;Metabolism;Metabolism	Global and overview maps;Energy metabolism;Energy metabolism	ko01100//Metabolic pathways;ko00190//Oxidative phosphorylation;ko00195//Photosynthesis	K02113;K02113;K02113	GO:0044434//chloroplast part	GO:0016787//hydrolase activity	GO:0006754//ATP biosynthetic process;GO:0006952//defense response;GO:0009607//response to biotic stimulus;GO:0019684//photosynthesis, light reaction;GO:0044765//single-organism transport;GO:0050794//regulation of cellular process;GO:0051704//multi-organism process;GO:0071840//cellular component organization or biogenesis
2	Manes_11G056800	Manes_11G056800	0.535372	0.197872	1.43597	7.26428e-138	2.39961e-133	--	Post-illumination chlorophyll fluorescence increase isoform 1 [Theobroma cacao]	-	-	-	-	GO:0009532//plastid stroma	-	GO:0022904//respiratory electron transport chain
2	Manes_16G072700	At1g67280	0.572233	0.224669	1.3488	9.70088e-138	3.20449e-133	At1g67280	probable lactoylglutathione lyase, chloroplastic isoform X1 [Manihot esculenta]	Metabolism;Metabolism	Global and overview maps;Carbohydrate metabolism	ko01100//Metabolic pathways;ko00620//Pyruvate metabolism	K01759;K01759	GO:0009526//plastid envelope;GO:0009532//plastid stroma;GO:0044436//thylakoid part	GO:0016491//oxidoreductase activity;GO:0016846//carbon-sulfur lyase activity;GO:0043169//cation binding	GO:0006089//lactate metabolic process;GO:0006950//response to stress;GO:0044238//primary metabolic process
2	Manes_11G157800	Manes_11G157800	0.804099	0.34075	1.23866	1.65052e-137	5.45217e-133	--	PREDICTED: pentatricopeptide repeat-containing At2g27800 mitochondrial [Prunus dulcis]	-	-	-	-	-	-	-
2	Manes_04G139100	mrnC	1.19518	0.537375	1.15323	2.08145e-137	6.87567e-133	mrnC	Ribonuclease_3 domain-containing protein [Cephalotus follicularis]	-	-	-	-	GO:0009536//plastid	GO:0016891//endoribonuclease activity, producing 5'-phosphomonoesters	GO:0010467//gene expression;GO:0090501//RNA phosphodiester bond hydrolysis
2	Manes_02G095500	yeaD	1.00651	0.464228	1.11646	5.1737e-137	1.70903e-132	yeaD	Aldose_epim domain-containing protein [Cephalotus follicularis]	-	-	-	-	GO:0005576//extracellular region;GO:0009532//plastid stroma	GO:0003824//catalytic activity;GO:0005488//binding	GO:0019318//hexose metabolic process
2	Manes_17G052500	Manes_17G052500	1.75863	0.84581	1.05605	3.53304e-136	1.16707e-131	--	PREDICTED: N utilization substance protein B homolog [Theobroma cacao]	-	-	-	-	GO:0009536//plastid	GO:0003676//nucleic acid binding	GO:0006355//regulation of transcription, DNA-templated;GO:0008652//cellular amino acid biosynthetic process;GO:0009886//post-embryonic morphogenesis
2	Manes_02G059000	Manes_02G059000	0.797007	0.321279	1.31076	3.98676e-136	1.31695e-131	--	chaperone [Gossypium australe]	-	-	-	-	-	GO:0005515//protein binding	-
2	Manes_15G120000	KAS1	0.755296	0.332571	1.18338	4.75237e-136	1.56985e-131	KAS1	3-oxoacyl-[acyl-carrier-protein] synthase I, chloroplastic isoform X2 [Manihot esculenta]	Metabolism;Metabolism;Metabolism;Metabolism	Global and overview maps;Global and overview maps;Lipid metabolism;Metabolism of cofactors and vitamins	ko01100//Metabolic pathways;ko01212//Fatty acid metabolism;ko00061//Fatty acid biosynthesis;ko00780//Biotin metabolism	K09458;K09458;K09458;K09458	GO:0009536//plastid	GO:0004312//fatty acid synthase activity	GO:0006631//fatty acid metabolic process
2	Manes_16G019900	Manes_16G019900	0.922454	0.41307	1.15909	7.4229e-136	2.45201e-131	--	PREDICTED: [Prunus dulcis]	-	-	-	-	GO:0009532//plastid stroma	-	-
2	Manes_15G035500	PNSB5	1.46524	0.672709	1.12309	8.21826e-136	2.71474e-131	PNSB5	photosynthetic NDH subunit of subcomplex B 5, chloroplastic [Manihot esculenta]	-	-	-	-	GO:0009507//chloroplast	-	GO:0044763//single-organism cellular process
2	Manes_03G040700	At3g45310	0.484369	0.176599	1.45563	1.03757e-134	3.42739e-130	At3g45310	thiol protease aleurain-like [Manihot esculenta]	-	-	-	-	GO:0043231//intracellular membrane-bounded organelle;GO:0044444//cytoplasmic part	GO:0070011//peptidase activity, acting on L-amino acid peptides	GO:0006090//pyruvate metabolic process;GO:0006970//response to osmotic stress;GO:0006996//organelle organization;GO:0009725//response to hormone;GO:0009746//response to hexose;GO:0010038//response to metal ion;GO:0019538//protein metabolic process;GO:0042044//fluid transport;GO:0042743//hydrogen peroxide metabolic process;GO:0044767//single-organism developmental process;GO:0070838//divalent meta…
2	Manes_09G096200	At2g39795	0.790836	0.343275	1.20401	5.21354e-134	1.72219e-129	At2g39795	Mitochondrial glycoprotein [Parasponia andersonii]	-	-	-	-	GO:0005739//mitochondrion	-	GO:0000338//protein deneddylation;GO:0003006//developmental process involved in reproduction;GO:0006221//pyrimidine nucleotide biosynthetic process;GO:0006605//protein targeting;GO:0009451//RNA modification;GO:0009639//response to red or far red light;GO:0016571//histone methylation;GO:0048580//regulation of post-embryonic development
2	Manes_08G099300	MCM2	0.758149	0.318708	1.25025	1.48235e-133	4.89664e-129	MCM2	DNA replication licensing factor MCM2 [Manihot esculenta]	Genetic Information Processing	Replication and repair	ko03030//DNA replication	K02540	GO:0043231//intracellular membrane-bounded organelle;GO:0043234//protein complex;GO:0044444//cytoplasmic part	GO:0003676//nucleic acid binding;GO:0004386//helicase activity;GO:0032550//purine ribonucleoside binding;GO:0042623//ATPase activity, coupled;GO:0043169//cation binding	GO:0003006//developmental process involved in reproduction;GO:0006260//DNA replication;GO:0006305//DNA alkylation;GO:0006637//acyl-CoA metabolic process;GO:0008283//cell proliferation;GO:0009117//nucleotide metabolic process;GO:0010075//regulation of meristem growth;GO:0010468//regulation of gene expression;GO:0032508//DNA duplex unwinding;GO:0034968//histone lysine methylation;GO:0044403//symbio…
2	Manes_07G093600	HB2	0.570836	0.193298	1.56225	2.3249e-133	7.67985e-129	HB2	non-symbiotic hemoglobin 2 [Manihot esculenta]	-	-	-	-	GO:0005911//cell-cell junction;GO:0016020//membrane;GO:0030312//external encapsulating structure;GO:0044444//cytoplasmic part	GO:0022892//substrate-specific transporter activity;GO:0046906//tetrapyrrole binding;GO:0046914//transition metal ion binding	GO:0006641//triglyceride metabolic process;GO:0006950//response to stress;GO:0009725//response to hormone;GO:0009863//salicylic acid mediated signaling pathway;GO:0015669//gas transport;GO:0019222//regulation of metabolic process;GO:0032787//monocarboxylic acid metabolic process;GO:0042743//hydrogen peroxide metabolic process;GO:0071941//nitrogen cycle metabolic process
2	Manes_13G034800	RHON1	0.846424	0.342054	1.30716	2.81333e-133	9.29327e-129	RHON1	rho-N domain-containing protein 1, chloroplastic [Manihot esculenta]	-	-	-	-	-	-	-
2	Manes_17G107000	PHB3	1.16745	0.551658	1.08151	4.48214e-132	1.48058e-127	PHB3	prohibitin-3, mitochondrial [Manihot esculenta]	-	-	-	-	GO:0005618//cell wall;GO:0009536//plastid;GO:0019866//organelle inner membrane;GO:0031224//intrinsic component of membrane;GO:0043232//intracellular non-membrane-bounded organelle;GO:0044455//mitochondrial membrane part	-	GO:0000302//response to reactive oxygen species;GO:0006605//protein targeting;GO:0006970//response to osmotic stress;GO:0006996//organelle organization;GO:0009451//RNA modification;GO:0009725//response to hormone;GO:0033554//cellular response to stress;GO:0040007//growth;GO:0044763//single-organism cellular process;GO:0048528//post-embryonic root development
2	Manes_05G163300	Manes_05G163300	0.399202	0.131199	1.60536	1.50049e-131	4.95658e-127	--	Histone deacetylase complex subunit SAP30/SAP30-like protein [Corchorus capsularis]	-	-	-	-	GO:0043231//intracellular membrane-bounded organelle	-	-
2	Manes_05G202700	FBA5	0.743525	0.298525	1.31653	8.25546e-129	2.72703e-124	FBA5	fructose-bisphosphate aldolase, cytoplasmic isozyme 1 isoform X1 [Manihot esculenta]	Metabolism;Metabolism;Metabolism;Metabolism;Metabolism;Metabolism;Metabolism;Metabolism	Global and overview maps;Global and overview maps;Global and overview maps;Global and overview maps;Carbohydrate metabolism;Energy metabolism;Carbohydrate metabolism;Carbohydrate metabolism	ko01100//Metabolic pathways;ko01110//Biosynthesis of secondary metabolites;ko01200//Carbon metabolism;ko01230//Biosynthesis of amino acids;ko00010//Glycolysis / Gluconeogenesis;ko00710//Carbon fixation in photosynthetic organisms;ko00030//Pentose phosphate pathway;ko00051//Fructose and mannose metabolism	K01623;K01623;K01623;K01623;K01623;K01623;K01623;K01623	GO:0044424//intracellular part	GO:0016832//aldehyde-lyase activity	GO:0006090//pyruvate metabolic process
2	Manes_01G224400	GATA15	0.588758	0.197939	1.57262	7.99927e-128	2.6424e-123	GATA15	GATA transcription factor 16-like [Manihot esculenta]	-	-	-	-	-	GO:0005488//binding	GO:0009404//toxin metabolic process;GO:0010467//gene expression
2	Manes_05G019200	Manes_05G019200	1.11895	0.516045	1.11658	1.81169e-127	5.98457e-123	--	vegetative cell wall protein gp1-like [Hibiscus syriacus]	-	-	-	-	GO:0009528//plastid inner membrane;GO:0031976//plastid thylakoid	-	GO:0006090//pyruvate metabolic process;GO:0006739//NADP metabolic process;GO:0006779//porphyrin-containing compound biosynthetic process;GO:0009668//plastid membrane organization;GO:0016072//rRNA metabolic process;GO:0043623//cellular protein complex assembly
2	Manes_14G021300	EMB1417	1.16107	0.547119	1.08552	3.764e-127	1.24336e-122	EMB1417	pentatricopeptide repeat-containing protein At4g21190 [Manihot esculenta]	-	-	-	-	GO:0043231//intracellular membrane-bounded organelle	-	GO:0003006//developmental process involved in reproduction
2	Manes_15G018900	rpmG	1.48039	0.73565	1.00888	5.64724e-127	1.86545e-122	rpmG	PREDICTED: 50S ribosomal protein L33 [Theobroma cacao]	Genetic Information Processing	Translation	ko03010//Ribosome	K02913	GO:0043231//intracellular membrane-bounded organelle;GO:0044391//ribosomal subunit	-	GO:0010467//gene expression
2	Manes_06G081100	GEK1	0.49687	0.183772	1.43495	7.82404e-127	2.58452e-122	GEK1	D-aminoacyl-tRNA deacylase-like isoform X1 [Manihot esculenta]	-	-	-	-	GO:0043231//intracellular membrane-bounded organelle;GO:0044444//cytoplasmic part	GO:0043169//cation binding;GO:0052689//carboxylic ester hydrolase activity	GO:0000302//response to reactive oxygen species;GO:0009642//response to light intensity
2	Manes_13G005500	SNAT2	0.530917	0.196832	1.43153	9.38931e-127	3.10157e-122	SNAT2	serotonin N-acetyltransferase 2, chloroplastic [Manihot esculenta]	Metabolism;Metabolism	Global and overview maps;Amino acid metabolism	ko01100//Metabolic pathways;ko00380//Tryptophan metabolism	K22450;K22450	GO:0009536//plastid	GO:0016407//acetyltransferase activity	GO:0006091//generation of precursor metabolites and energy
2	Manes_08G134600	TATA	0.813402	0.356632	1.18953	8.40182e-126	2.77537e-121	TATA	sec-independent protein translocase protein TATA, chloroplastic-like [Manihot esculenta]	Genetic Information Processing	Folding, sorting and degradation	ko03060//Protein export	K03116	GO:0009526//plastid envelope;GO:0009579//thylakoid;GO:0016021//integral component of membrane;GO:0043234//protein complex;GO:0044434//chloroplast part	GO:0015291//secondary active transmembrane transporter activity;GO:0022892//substrate-specific transporter activity	GO:0006612//protein targeting to membrane;GO:0071806//protein transmembrane transport
2	Manes_13G046000	RPL13AD	1.06647	0.502329	1.08614	3.66921e-125	1.21205e-120	RPL13AD	60S ribosomal protein L13a-4-like [Manihot esculenta]	Genetic Information Processing	Translation	ko03010//Ribosome	K02872	GO:0005911//cell-cell junction;GO:0009536//plastid;GO:0015934//large ribosomal subunit	GO:0005198//structural molecule activity	GO:0009451//RNA modification;GO:0009725//response to hormone;GO:0010467//gene expression;GO:0071555//cell wall organization
2	Manes_06G073200	CHUP1	0.950669	0.439211	1.11403	5.00167e-125	1.6522e-120	CHUP1	protein CHUP1, chloroplastic [Manihot esculenta]	-	-	-	-	GO:0009527//plastid outer membrane	-	GO:0006091//generation of precursor metabolites and energy;GO:0006355//regulation of transcription, DNA-templated;GO:0009658//chloroplast organization;GO:0009668//plastid membrane organization;GO:0016072//rRNA metabolic process;GO:0031399//regulation of protein modification process;GO:0043623//cellular protein complex assembly
2	Manes_08G106600	FEN1	0.634945	0.249959	1.34494	8.57203e-125	2.8316e-120	FEN1	flap endonuclease 1 isoform X1 [Manihot esculenta]	Genetic Information Processing;Genetic Information Processing;Genetic Information Processing	Replication and repair;Replication and repair;Replication and repair	ko03030//DNA replication;ko03410//Base excision repair;ko03450//Non-homologous end-joining	K04799;K04799;K04799	GO:0031981//nuclear lumen;GO:0043232//intracellular non-membrane-bounded organelle;GO:0044444//cytoplasmic part	GO:0003676//nucleic acid binding;GO:0004527//exonuclease activity;GO:0016888//endodeoxyribonuclease activity, producing 5'-phosphomonoesters;GO:0046872//metal ion binding	GO:0003006//developmental process involved in reproduction;GO:0006281//DNA repair;GO:0006308//DNA catabolic process
2	Manes_11G008200	MPH1	1.49927	0.73421	1.03	1.24236e-124	4.10388e-120	MPH1	protein MAINTENANCE OF PSII UNDER HIGH LIGHT 1 [Ricinus communis]	-	-	-	-	GO:0044434//chloroplast part	-	GO:0006351//transcription, DNA-templated;GO:0009658//chloroplast organization;GO:0009668//plastid membrane organization;GO:0009725//response to hormone;GO:0009887//organ morphogenesis;GO:0016109//tetraterpenoid biosynthetic process;GO:0048869//cellular developmental process
2	Manes_03G016800	OCP3	0.904017	0.40627	1.15391	4.0905e-124	1.35121e-119	OCP3	protein OVEREXPRESSOR OF CATIONIC PEROXIDASE 3 [Manihot esculenta]	-	-	-	-	-	-	GO:0006950//response to stress;GO:0009987//cellular process;GO:0044699//single-organism process
2	Manes_01G225900	PUR5	0.603365	0.290023	1.05686	5.76032e-124	1.90281e-119	PUR5	phosphoribosylformylglycinamidine cyclo-ligase, chloroplastic-like [Manihot esculenta]	Metabolism;Metabolism;Metabolism	Global and overview maps;Global and overview maps;Nucleotide metabolism	ko01100//Metabolic pathways;ko01110//Biosynthesis of secondary metabolites;ko00230//Purine metabolism	K01933;K01933;K01933	GO:0009532//plastid stroma	GO:0016741//transferase activity, transferring one-carbon groups;GO:0016882//cyclo-ligase activity;GO:0032550//purine ribonucleoside binding;GO:0046914//transition metal ion binding	GO:0006188//IMP biosynthetic process;GO:0006221//pyrimidine nucleotide biosynthetic process;GO:0006743//ubiquinone metabolic process
2	Manes_14G074700	CLPP6	1.21074	0.575901	1.07199	1.45984e-123	4.82231e-119	CLPP6	ATP-dependent Clp protease proteolytic subunit 6, chloroplastic [Manihot esculenta]	-	-	-	-	GO:0009368//endopeptidase Clp complex;GO:0009526//plastid envelope;GO:0009532//plastid stroma;GO:0031976//plastid thylakoid;GO:0044434//chloroplast part	GO:0008233//peptidase activity	GO:0006090//pyruvate metabolic process;GO:0006355//regulation of transcription, DNA-templated;GO:0008652//cellular amino acid biosynthetic process;GO:0009658//chloroplast organization;GO:0009668//plastid membrane organization;GO:0016072//rRNA metabolic process;GO:0031399//regulation of protein modification process;GO:0043623//cellular protein complex assembly
2	Manes_01G129100	GATA	0.724171	0.298684	1.27771	2.04404e-123	6.75209e-119	GATA	glutamyl-tRNA(Gln) amidotransferase subunit A, chloroplastic/mitochondrial [Manihot esculenta]	Metabolism;Genetic Information Processing	Global and overview maps;Translation	ko01100//Metabolic pathways;ko00970//Aminoacyl-tRNA biosynthesis	K02433;K02433	GO:0009532//plastid stroma;GO:0043234//protein complex	GO:0016787//hydrolase activity;GO:0016884//carbon-nitrogen ligase activity, with glutamine as amido-N-donor;GO:0032550//purine ribonucleoside binding	GO:0006412//translation;GO:0043039//tRNA aminoacylation;GO:0046471//phosphatidylglycerol metabolic process
2	Manes_12G152500	pyrH	0.68858	0.300378	1.19685	2.0513e-123	6.77606e-119	pyrH	Uridylate kinase, bacteria [Parasponia andersonii]	Metabolism;Metabolism	Global and overview maps;Nucleotide metabolism	ko01100//Metabolic pathways;ko00240//Pyrimidine metabolism	K09903;K09903	GO:0009536//plastid	GO:0003676//nucleic acid binding;GO:0009041//uridylate kinase activity	GO:0003006//developmental process involved in reproduction;GO:0006220//pyrimidine nucleotide metabolic process;GO:0006355//regulation of transcription, DNA-templated;GO:0006396//RNA processing;GO:0006605//protein targeting;GO:0008652//cellular amino acid biosynthetic process;GO:0009668//plastid membrane organization;GO:0016072//rRNA metabolic process
2	Manes_05G056400	At1g02150	0.766955	0.312194	1.2967	2.21811e-123	7.32709e-119	At1g02150	pentatricopeptide repeat-containing protein At1g02150 [Manihot esculenta]	-	-	-	-	GO:0009536//plastid	-	GO:0006090//pyruvate metabolic process;GO:0006605//protein targeting;GO:0009657//plastid organization;GO:0034660//ncRNA metabolic process
2	Manes_10G068700	Manes_10G068700	0.368921	0.119077	1.63141	3.73215e-122	1.23284e-117	--	TIMELESS-interacting protein [Manihot esculenta]	-	-	-	-	GO:0043231//intracellular membrane-bounded organelle	GO:0046914//transition metal ion binding	GO:0033554//cellular response to stress;GO:0044763//single-organism cellular process;GO:0045005//DNA-dependent DNA replication maintenance of fidelity;GO:0050794//regulation of cellular process
2	Manes_05G090800	PRIN2	0.603294	0.240723	1.32549	4.60825e-122	1.52224e-117	PRIN2	protein PLASTID REDOX INSENSITIVE 2-like [Manihot esculenta]	-	-	-	-	-	GO:0003824//catalytic activity	GO:0008152//metabolic process
2	Manes_05G177400	CYCD3-3	0.626148	0.283472	1.1433	1.41579e-121	4.67679e-117	CYCD3-3	cyclin-D3-1-like isoform X1 [Manihot esculenta]	Environmental Information Processing	Signal transduction	ko04075//Plant hormone signal transduction	K14505	-	-	GO:0006996//organelle organization;GO:0010033//response to organic substance;GO:0048731//system development;GO:0050794//regulation of cellular process;GO:1903047//mitotic cell cycle process
2	Manes_06G025300	Manes_06G025300	0.805543	0.352559	1.1921	3.19231e-121	1.05452e-116	--	Histone H2B [Macleaya cordata]	-	-	-	-	GO:0009536//plastid	-	-
2	Manes_13G008000	PNSL5	0.983714	0.464261	1.0833	3.59431e-121	1.18731e-116	PNSL5	photosynthetic NDH subunit of lumenal location 5, chloroplastic-like [Manihot esculenta]	-	-	-	-	GO:0005576//extracellular region;GO:0005840//ribosome;GO:0009532//plastid stroma;GO:0009534//chloroplast thylakoid;GO:0031978//plastid thylakoid lumen;GO:0042170//plastid membrane	GO:0016859//cis-trans isomerase activity;GO:0019901//protein kinase binding;GO:0033218//amide binding	GO:0000097//sulfur amino acid biosynthetic process;GO:0001101//response to acid chemical;GO:0006090//pyruvate metabolic process;GO:0006091//generation of precursor metabolites and energy;GO:0006355//regulation of transcription, DNA-templated;GO:0006544//glycine metabolic process;GO:0006605//protein targeting;GO:0006633//fatty acid biosynthetic process;GO:0006732//coenzyme metabolic process;GO:000…
2	Manes_02G224200	ORRM6	0.606379	0.258107	1.23225	6.28658e-121	2.07665e-116	ORRM6	organelle RRM domain-containing protein 6, chloroplastic-like isoform X1 [Manihot esculenta]	-	-	-	-	GO:0009536//plastid	GO:0003676//nucleic acid binding	-
2	Manes_15G038300	RAD5B	0.462215	0.189551	1.28598	1.20819e-120	3.99101e-116	RAD5B	DNA repair protein RAD5B [Manihot esculenta]	-	-	-	-	GO:0009526//plastid envelope	GO:0003676//nucleic acid binding;GO:0017111//nucleoside-triphosphatase activity;GO:0032550//purine ribonucleoside binding;GO:0046914//transition metal ion binding	GO:0000724//double-strand break repair via homologous recombination;GO:0006260//DNA replication;GO:0006325//chromatin organization;GO:0009292//genetic transfer
2	Manes_17G008800	Manes_17G008800	0.656372	0.271075	1.27582	3.12993e-120	1.03391e-115	--	protein LOW PSII ACCUMULATION 3, chloroplastic [Manihot esculenta]	-	-	-	-	GO:0009536//plastid	-	GO:0006091//generation of precursor metabolites and energy;GO:0031399//regulation of protein modification process
2	Manes_05G060100	dscc1	0.344207	0.121558	1.50163	5.36206e-120	1.77125e-115	dscc1	sister chromatid cohesion protein DCC1 isoform X1 [Manihot esculenta]	-	-	-	-	-	GO:0043169//cation binding	-
2	Manes_11G127900	NRPB8B	0.995898	0.446158	1.15844	4.5725e-119	1.51043e-114	NRPB8B	DNA-directed RNA polymerases II and V subunit 8A [Manihot esculenta]	Genetic Information Processing	Transcription	ko03020//RNA polymerase	K03016	-	-	-
2	Manes_08G093600	GRXS16	0.671624	0.297887	1.17289	5.03653e-119	1.66372e-114	GRXS16	bifunctional monothiol glutaredoxin-S16, chloroplastic [Manihot esculenta]	-	-	-	-	GO:0009526//plastid envelope;GO:0009532//plastid stroma	GO:0015037//peptide disulfide oxidoreductase activity;GO:0015291//secondary active transmembrane transporter activity;GO:0043169//cation binding;GO:0051536//iron-sulfur cluster binding	GO:0003006//developmental process involved in reproduction;GO:0006873//cellular ion homeostasis;GO:0019758//glycosinolate biosynthetic process;GO:0030001//metal ion transport
2	Manes_05G161000	DUT	0.723338	0.22235	1.70184	7.3333e-119	2.42241e-114	DUT	deoxyuridine 5'-triphosphate nucleotidohydrolase-like [Manihot esculenta]	Metabolism;Metabolism	Global and overview maps;Nucleotide metabolism	ko01100//Metabolic pathways;ko00240//Pyrimidine metabolism	K01520;K01520	-	-	-
2	Manes_01G186500	ORC6	0.702139	0.198568	1.82212	6.49419e-118	2.14523e-113	ORC6	origin of replication complex subunit 6 isoform X1 [Manihot esculenta]	-	-	-	-	GO:0000808//origin recognition complex;GO:0043231//intracellular membrane-bounded organelle	GO:0003676//nucleic acid binding	GO:0006260//DNA replication
2	Manes_05G093700	CCB4	0.603973	0.25227	1.25951	2.50851e-117	8.28637e-113	CCB4	protein COFACTOR ASSEMBLY OF COMPLEX C SUBUNIT B CCB4, chloroplastic isoform X1 [Manihot esculenta]	-	-	-	-	-	-	GO:0017004//cytochrome complex assembly
2	Manes_07G025200	infA	0.883309	0.415715	1.08732	7.70174e-117	2.54412e-112	infA	PREDICTED: translation initiation factor IF-1, chloroplastic-like [Populus euphratica]	-	-	-	-	GO:0009536//plastid	GO:0008135//translation factor activity, RNA binding	GO:0006412//translation;GO:0009668//plastid membrane organization;GO:0032774//RNA biosynthetic process
2	Manes_01G272400	FKBP20-2	0.7353	0.317119	1.21331	8.39811e-117	2.77415e-112	FKBP20-2	peptidyl-prolyl cis-trans isomerase FKBP20-2, chloroplastic isoform X1 [Manihot esculenta]	-	-	-	-	-	-	-
2	Manes_01G142900	CPP1	1.06259	0.512468	1.05205	3.71897e-116	1.22849e-111	CPP1	protein CHAPERONE-LIKE PROTEIN OF POR1, chloroplastic [Manihot esculenta]	-	-	-	-	GO:0009528//plastid inner membrane;GO:0042651//thylakoid membrane	GO:0005515//protein binding	GO:0003006//developmental process involved in reproduction;GO:0006457//protein folding;GO:0008652//cellular amino acid biosynthetic process;GO:0009416//response to light stimulus;GO:0009657//plastid organization;GO:0016072//rRNA metabolic process
2	Manes_09G135300	DTX21	0.47673	0.216685	1.13758	4.35796e-116	1.43956e-111	DTX21	protein DETOXIFICATION 21-like isoform X1 [Manihot esculenta]	-	-	-	-	GO:0031224//intrinsic component of membrane	GO:0015291//secondary active transmembrane transporter activity	GO:0000097//sulfur amino acid biosynthetic process;GO:0009608//response to symbiont;GO:0015893//drug transport
2	Manes_16G121200	Manes_16G121200	1.17236	0.580638	1.01371	6.67492e-116	2.20493e-111	--	protein PHOTOSYSTEM I ASSEMBLY 2, chloroplastic [Populus trichocarpa]	-	-	-	-	GO:0009536//plastid	GO:0005515//protein binding	GO:0006090//pyruvate metabolic process;GO:0006739//NADP metabolic process;GO:0006996//organelle organization;GO:0009767//photosynthetic electron transport chain;GO:0016072//rRNA metabolic process;GO:0043623//cellular protein complex assembly
2	Manes_14G099900	PSRP3	0.468735	0.158952	1.56018	1.19191e-115	3.93724e-111	PSRP3	30S ribosomal protein 3-1, chloroplastic-like [Manihot esculenta]	-	-	-	-	GO:0009507//chloroplast;GO:0030529//intracellular ribonucleoprotein complex	GO:0005198//structural molecule activity	GO:0010467//gene expression;GO:0044238//primary metabolic process;GO:0044249//cellular biosynthetic process;GO:0044699//single-organism process;GO:1901576//organic substance biosynthetic process
2	Manes_16G116400	Manes_16G116400	1.21368	0.603681	1.00753	3.07049e-115	1.01427e-110	--	coiled-coil domain-containing protein 9-like [Manihot esculenta]	-	-	-	-	GO:0009536//plastid	-	-
2	Manes_14G098100	MAP1B	0.721253	0.33741	1.09601	4.86445e-115	1.60687e-110	MAP1B	methionine aminopeptidase 1B, chloroplastic [Manihot esculenta]	-	-	-	-	GO:0009536//plastid	GO:0004177//aminopeptidase activity;GO:0008237//metallopeptidase activity;GO:0043169//cation binding	GO:0006089//lactate metabolic process;GO:0006464//cellular protein modification process
2	Manes_11G010400	P23-1	1.24841	0.519485	1.26494	5.29099e-115	1.74777e-110	P23-1	co-chaperone protein p23-1-like isoform X2 [Prosopis alba]	-	-	-	-	GO:0044464//cell part	-	-
2	Manes_11G162100	Pole3	0.591294	0.26559	1.15467	3.80658e-114	1.25743e-109	Pole3	DNA polymerase epsilon subunit 3 [Manihot esculenta]	Genetic Information Processing;Genetic Information Processing;Genetic Information Processing	Replication and repair;Replication and repair;Replication and repair	ko03420//Nucleotide excision repair;ko03030//DNA replication;ko03410//Base excision repair	K02326;K02326;K02326	GO:0043231//intracellular membrane-bounded organelle	GO:0001071//nucleic acid binding transcription factor activity;GO:0003677//DNA binding;GO:0046983//protein dimerization activity	GO:0010468//regulation of gene expression
2	Manes_03G073000	Y3IP1	0.753981	0.32069	1.23335	2.34074e-112	7.73218e-108	Y3IP1	ycf3-interacting protein 1, chloroplastic [Manihot esculenta]	-	-	-	-	GO:0031224//intrinsic component of membrane;GO:0044434//chloroplast part	-	GO:0006972//hyperosmotic response;GO:0006979//response to oxidative stress;GO:0009408//response to heat;GO:0009657//plastid organization;GO:0043623//cellular protein complex assembly
2	Manes_15G051500	chtf18	0.493906	0.204221	1.2741	6.89682e-112	2.27823e-107	chtf18	chromosome transmission fidelity protein 18 homolog [Manihot esculenta]	-	-	-	-	-	GO:0016462//pyrophosphatase activity;GO:0032550//purine ribonucleoside binding	-
2	Manes_04G158100	CITRX	0.486648	0.185598	1.3907	8.72755e-112	2.88297e-107	CITRX	thioredoxin-like protein CITRX, chloroplastic [Manihot esculenta]	-	-	-	-	-	-	-
2	Manes_17G031200	FQR1	0.445087	0.200049	1.15373	8.88178e-112	2.93392e-107	FQR1	NAD(P)H dehydrogenase (quinone) FQR1-like isoform X1 [Manihot esculenta]	Metabolism;Metabolism;Metabolism	Global and overview maps;Global and overview maps;Metabolism of cofactors and vitamins	ko01100//Metabolic pathways;ko01110//Biosynthesis of secondary metabolites;ko00130//Ubiquinone and other terpenoid-quinone biosynthesis	K03809;K03809;K03809	GO:0031090//organelle membrane;GO:0043231//intracellular membrane-bounded organelle;GO:0044444//cytoplasmic part	GO:0016655//oxidoreductase activity, acting on NAD(P)H, quinone or similar compound as acceptor;GO:0032553//ribonucleotide binding	GO:0006355//regulation of transcription, DNA-templated;GO:0006950//response to stress;GO:0009733//response to auxin;GO:0010038//response to metal ion;GO:0044710//single-organism metabolic process
2	Manes_01G203300	VTE3	0.872127	0.417157	1.06395	3.27047e-111	1.08033e-106	VTE3	2-methyl-6-phytyl-1,4-hydroquinone methyltransferase, chloroplastic-like [Manihot esculenta]	Metabolism;Metabolism;Metabolism	Global and overview maps;Global and overview maps;Metabolism of cofactors and vitamins	ko01100//Metabolic pathways;ko01110//Biosynthesis of secondary metabolites;ko00130//Ubiquinone and other terpenoid-quinone biosynthesis	K12502;K12502;K12502	-	-	-
2	Manes_11G098400	GGR	1.08714	0.536917	1.01777	8.06381e-111	2.66372e-106	GGR	heterodimeric geranylgeranyl pyrophosphate synthase small subunit, chloroplastic [Manihot esculenta]	Metabolism;Metabolism;Metabolism	Global and overview maps;Global and overview maps;Metabolism of terpenoids and polyketides	ko01100//Metabolic pathways;ko01110//Biosynthesis of secondary metabolites;ko00900//Terpenoid backbone biosynthesis	K13789;K13789;K13789	GO:0009536//plastid	GO:0004659//prenyltransferase activity;GO:0016628//oxidoreductase activity, acting on the CH-CH group of donors, NAD or NADP as acceptor;GO:0043169//cation binding	GO:0016114//terpenoid biosynthetic process;GO:0019758//glycosinolate biosynthetic process
2	Manes_03G099700	Manes_03G099700	0.444984	0.170271	1.38592	1.62561e-110	5.36987e-106	--	PREDICTED: DNA polymerase delta subunit 3 isoform X1 [Vitis vinifera]	Genetic Information Processing;Genetic Information Processing;Genetic Information Processing;Genetic Information Processing;Genetic Information Processing	Replication and repair;Replication and repair;Replication and repair;Replication and repair;Replication and repair	ko03420//Nucleotide excision repair;ko03440//Homologous recombination;ko03030//DNA replication;ko03410//Base excision repair;ko03430//Mismatch repair	K03504;K03504;K03504;K03504;K03504	-	-	GO:0006260//DNA replication;GO:0006310//DNA recombination;GO:0006355//regulation of transcription, DNA-templated;GO:0007049//cell cycle;GO:0043412//macromolecule modification
2	Manes_01G244900	At4g00950	0.955215	0.470766	1.02081	5.05569e-110	1.67005e-105	At4g00950	DUF688 domain-containing protein [Gossypium australe]	-	-	-	-	-	-	-
2	Manes_06G145400	RPL24A	0.77086	0.379768	1.02135	8.10397e-110	2.67699e-105	RPL24A	60S ribosomal protein L24-like [Manihot esculenta]	Genetic Information Processing	Translation	ko03010//Ribosome	K02896	GO:0009536//plastid;GO:0015934//large ribosomal subunit;GO:0016020//membrane	-	GO:0009451//RNA modification;GO:0009755//hormone-mediated signaling pathway;GO:0010467//gene expression;GO:0022613//ribonucleoprotein complex biogenesis;GO:0048438//floral whorl development
2	Manes_13G121100	PAB	1.04262	0.508725	1.03526	3.32794e-109	1.09932e-104	PAB	protein IN CHLOROPLAST ATPASE BIOGENESIS, chloroplastic isoform X1 [Cucumis sativus]	-	-	-	-	GO:0009532//plastid stroma	-	GO:0006090//pyruvate metabolic process;GO:0006739//NADP metabolic process;GO:0009887//organ morphogenesis;GO:0048869//cellular developmental process
2	Manes_03G062800	RBL11	0.473602	0.204037	1.21485	2.24719e-108	7.42313e-104	RBL11	rhomboid-like protein 11, chloroplastic [Manihot esculenta]	-	-	-	-	GO:0009528//plastid inner membrane;GO:0031224//intrinsic component of membrane	GO:0005488//binding;GO:0016787//hydrolase activity	GO:0019217//regulation of fatty acid metabolic process;GO:0019538//protein metabolic process
2	Manes_16G084900	ndhU	0.659991	0.314495	1.06941	9.42347e-108	3.11286e-103	ndhU	NAD(P)H-quinone oxidoreductase subunit U, chloroplastic [Manihot esculenta]	-	-	-	-	-	-	-
2	Manes_08G138800	Manes_08G138800	0.837926	0.416468	1.00862	9.63692e-107	3.18336e-102	--	Chloroplast J-like domain 1 [Theobroma cacao]	-	-	-	-	GO:0042170//plastid membrane	-	GO:0032787//monocarboxylic acid metabolic process
2	Manes_01G239700	CP33	0.859219	0.398328	1.10907	1.02574e-105	3.38834e-101	CP33	28 kDa ribonucleoprotein, chloroplastic [Manihot esculenta]	-	-	-	-	GO:0009526//plastid envelope;GO:0009532//plastid stroma;GO:0032991//macromolecular complex;GO:0044423//virion part	GO:0003676//nucleic acid binding	GO:0003006//developmental process involved in reproduction;GO:0006090//pyruvate metabolic process;GO:0009058//biosynthetic process;GO:0009886//post-embryonic morphogenesis;GO:0016043//cellular component organization;GO:0046471//phosphatidylglycerol metabolic process
2	Manes_03G007700	GPX1	0.753309	0.340189	1.1469	2.7237e-105	8.99721e-101	GPX1	phospholipid hydroperoxide glutathione peroxidase 1, chloroplastic-like [Manihot esculenta]	Metabolism;Metabolism;Metabolism	Global and overview maps;Metabolism of other amino acids;Lipid metabolism	ko01100//Metabolic pathways;ko00480//Glutathione metabolism;ko00590//Arachidonic acid metabolism	K00432;K00432;K00432	GO:0009526//plastid envelope;GO:0009532//plastid stroma;GO:0016020//membrane;GO:0031984//organelle subcompartment;GO:0044434//chloroplast part	GO:0004601//peroxidase activity	GO:0000302//response to reactive oxygen species;GO:0009404//toxin metabolic process;GO:0009414//response to water deprivation;GO:0009755//hormone-mediated signaling pathway
2	Manes_14G034000	LPA2	0.776653	0.362222	1.10039	3.02453e-105	9.99093e-101	LPA2	protein LOW PSII ACCUMULATION 2, chloroplastic [Manihot esculenta]	-	-	-	-	GO:0031976//plastid thylakoid;GO:0034357//photosynthetic membrane	-	GO:0006355//regulation of transcription, DNA-templated;GO:0009617//response to bacterium;GO:0009658//chloroplast organization;GO:0009668//plastid membrane organization;GO:0009767//photosynthetic electron transport chain;GO:0016072//rRNA metabolic process;GO:0031399//regulation of protein modification process;GO:0043623//cellular protein complex assembly
2	Manes_13G127000	MAP1D	0.592383	0.288905	1.03593	4.5396e-104	1.49957e-99	MAP1D	methionine aminopeptidase 1D, chloroplastic/mitochondrial isoform X1 [Manihot esculenta]	-	-	-	-	GO:0009536//plastid	GO:0004177//aminopeptidase activity;GO:0008237//metallopeptidase activity;GO:0043169//cation binding	GO:0001101//response to acid chemical;GO:0006089//lactate metabolic process;GO:0006464//cellular protein modification process;GO:0016094//polyprenol biosynthetic process
2	Manes_12G003600	TIC20-II	0.752974	0.369383	1.02748	3.59397e-102	1.1872e-97	TIC20-II	protein TIC 20-II, chloroplastic [Manihot esculenta]	-	-	-	-	GO:0009528//plastid inner membrane;GO:0031224//intrinsic component of membrane;GO:0044434//chloroplast part	-	GO:0008104//protein localization;GO:0043623//cellular protein complex assembly;GO:0051234//establishment of localization
2	Manes_05G207600	MRL7L	0.573622	0.266029	1.10852	5.60087e-102	1.85014e-97	MRL7L	thioredoxin-like fold domain-containing protein MRL7L, chloroplastic [Manihot esculenta]	-	-	-	-	GO:0009532//plastid stroma	-	-
2	Manes_05G034700	GL3	0.411547	0.178641	1.204	5.91093e-102	1.95256e-97	GL3	transcription factor EGL1-like [Manihot esculenta]	-	-	-	-	GO:0043231//intracellular membrane-bounded organelle	GO:0005515//protein binding	GO:0001708//cell fate specification;GO:0003006//developmental process involved in reproduction;GO:0009791//post-embryonic development;GO:0009887//organ morphogenesis;GO:0010467//gene expression;GO:0030855//epithelial cell differentiation;GO:0044238//primary metabolic process;GO:0044260//cellular macromolecule metabolic process;GO:0044710//single-organism metabolic process;GO:0050789//regulation o…
2	Manes_09G065900	Manes_09G065900	0.654903	0.18347	1.83573	1.15586e-101	3.81816e-97	--	hypothetical protein MANES_09G065900 [Manihot esculenta]	-	-	-	-	-	-	-
2	Manes_08G070000	P67	0.54032	0.247467	1.12658	2.28893e-101	7.56103e-97	P67	pentatricopeptide repeat-containing protein At4g16390, chloroplastic [Manihot esculenta]	-	-	-	-	GO:0009536//plastid	-	GO:0006725//cellular aromatic compound metabolic process;GO:0006807//nitrogen compound metabolic process;GO:0009791//post-embryonic development;GO:0010467//gene expression;GO:0016043//cellular component organization;GO:0044238//primary metabolic process;GO:0044249//cellular biosynthetic process;GO:0044260//cellular macromolecule metabolic process;GO:0048856//anatomical structure development;GO:19…
2	Manes_11G104200	Manes_11G104200	0.48024	0.20409	1.23455	6.06607e-101	2.0038e-96	--	PREDICTED: DUF3148 [Prunus dulcis]	-	-	-	-	-	-	GO:0044237//cellular metabolic process
2	Manes_04G109000	Manes_04G109000	0.512524	0.246011	1.05889	1.28152e-98	4.23324e-94	--	prostatic spermine-binding protein-like [Manihot esculenta]	-	-	-	-	-	-	-
2	Manes_11G079700	SKL1	0.498441	0.201263	1.30834	1.73501e-98	5.73125e-94	SKL1	probable inactive shikimate kinase like 1, chloroplastic [Manihot esculenta]	-	-	-	-	-	-	-
2	Manes_07G092300	Manes_07G092300	0.545128	0.270782	1.00947	2.63519e-98	8.70483e-94	--	Uridylate kinase [Gossypium australe]	-	-	-	-	GO:0009526//plastid envelope;GO:0016020//membrane;GO:0044434//chloroplast part	-	-
2	Manes_08G000300	Manes_08G000300	0.315867	0.107356	1.55692	3.12688e-97	1.0329e-92	--	zinc/iron-chelating domain protein [Trema orientale]	-	-	-	-	-	-	-
2	Manes_03G178200	SECE1	0.663644	0.307799	1.10842	6.08553e-97	2.01023e-92	SECE1	preprotein translocase subunit SECE1 [Manihot esculenta]	-	-	-	-	GO:0031224//intrinsic component of membrane;GO:0044434//chloroplast part	GO:0008320//protein transmembrane transporter activity	GO:0015031//protein transport
2	Manes_01G244300	Manes_01G244300	0.544619	0.264171	1.04378	1.69931e-96	5.61334e-92	--	DNA/RNA polymerases superfamily protein [Hibiscus syriacus]	-	-	-	-	GO:0031224//intrinsic component of membrane	-	-
2	Manes_16G000200	FTRV	0.704122	0.334174	1.07522	1.20513e-95	3.98091e-91	FTRV	ferredoxin-thioredoxin reductase, variable chain, chloroplastic-like [Manihot esculenta]	-	-	-	-	GO:0009536//plastid	GO:0016730//oxidoreductase activity, acting on iron-sulfur proteins as donors;GO:0016783//sulfurtransferase activity;GO:0051536//iron-sulfur cluster binding	GO:0006091//generation of precursor metabolites and energy;GO:0006355//regulation of transcription, DNA-templated;GO:0006633//fatty acid biosynthetic process;GO:0009887//organ morphogenesis;GO:0048869//cellular developmental process
2	Manes_05G037800	SDR1	0.49344	0.218606	1.17454	3.40645e-95	1.12525e-90	SDR1	(+)-neomenthol dehydrogenase-like [Manihot esculenta]	Metabolism;Metabolism	Global and overview maps;Metabolism of terpenoids and polyketides	ko01110//Biosynthesis of secondary metabolites;ko00902//Monoterpenoid biosynthesis	K15095;K15095	-	GO:0016616//oxidoreductase activity, acting on the CH-OH group of donors, NAD or NADP as acceptor	GO:0044710//single-organism metabolic process
2	Manes_12G003100	PRFB1	0.356095	0.141867	1.32772	1.10327e-94	3.64443e-90	PRFB1	peptide chain release factor PrfB1, chloroplastic isoform X1 [Manihot esculenta]	-	-	-	-	GO:0009532//plastid stroma	GO:0003747//translation release factor activity	GO:0006355//regulation of transcription, DNA-templated;GO:0009658//chloroplast organization;GO:0009668//plastid membrane organization;GO:0009887//organ morphogenesis;GO:0016072//rRNA metabolic process;GO:0031399//regulation of protein modification process;GO:0043623//cellular protein complex assembly;GO:0043624//cellular protein complex disassembly;GO:0048869//cellular developmental process
2	Manes_02G025700	RFC2	0.572539	0.280087	1.0315	3.60546e-94	1.19099e-89	RFC2	replication factor C subunit 2 [Manihot esculenta]	Genetic Information Processing;Genetic Information Processing;Genetic Information Processing	Replication and repair;Replication and repair;Replication and repair	ko03420//Nucleotide excision repair;ko03030//DNA replication;ko03430//Mismatch repair	K10755;K10755;K10755	-	-	-
2	Manes_07G093100	VTE5	0.517658	0.250571	1.04678	4.96843e-94	1.64122e-89	VTE5	probable phytol kinase 1, chloroplastic isoform X1 [Manihot esculenta]	-	-	-	-	GO:0031224//intrinsic component of membrane;GO:0042170//plastid membrane	GO:0016301//kinase activity;GO:0052673//prenol kinase activity	GO:0006644//phospholipid metabolic process;GO:0018130//heterocycle biosynthetic process
2	Manes_06G084200	RPA1B	0.658191	0.214194	1.61959	7.48595e-94	2.47283e-89	RPA1B	replication protein A 70 kDa DNA-binding subunit B [Manihot esculenta]	Genetic Information Processing;Genetic Information Processing;Genetic Information Processing;Genetic Information Processing	Replication and repair;Replication and repair;Replication and repair;Replication and repair	ko03420//Nucleotide excision repair;ko03440//Homologous recombination;ko03030//DNA replication;ko03430//Mismatch repair	K07466;K07466;K07466;K07466	GO:0043231//intracellular membrane-bounded organelle	GO:0003676//nucleic acid binding;GO:0017111//nucleoside-triphosphatase activity;GO:0032550//purine ribonucleoside binding;GO:0043169//cation binding	GO:0000725//recombinational repair;GO:0003006//developmental process involved in reproduction;GO:0006260//DNA replication;GO:0006305//DNA alkylation;GO:0007059//chromosome segregation;GO:0007127//meiosis I;GO:0007276//gamete generation;GO:0009411//response to UV;GO:0016458//gene silencing;GO:0034654//nucleobase-containing compound biosynthetic process;GO:0034968//histone lysine methylation;GO:004…
2	Manes_01G197000	PRIN2	0.393178	0.156986	1.32454	8.39908e-94	2.77447e-89	PRIN2	protein PLASTID REDOX INSENSITIVE 2-like [Manihot esculenta]	-	-	-	-	-	-	GO:0008152//metabolic process
2	Manes_01G227200	MSH6	0.559551	0.222671	1.32936	1.21947e-93	4.02828e-89	MSH6	DNA mismatch repair protein MSH6 [Manihot esculenta]	Genetic Information Processing	Replication and repair	ko03430//Mismatch repair	K08737	-	-	-
2	Manes_17G080500	Manes_17G080500	0.671456	0.330915	1.02083	4.37529e-93	1.44529e-88	--	PREDICTED: vacuolar protein 8 [Theobroma cacao]	-	-	-	-	GO:0009532//plastid stroma	-	-
2	Manes_16G031200	NFD6	0.451819	0.202418	1.15841	5.80419e-93	1.9173e-88	NFD6	protein NUCLEAR FUSION DEFECTIVE 6, chloroplastic/mitochondrial isoform X1 [Manihot esculenta]	-	-	-	-	GO:0043231//intracellular membrane-bounded organelle	-	GO:0006163//purine nucleotide metabolic process
2	Manes_07G054000	Manes_07G054000	0.666296	0.308632	1.11028	9.32404e-93	3.08001e-88	--	Magnesium transporter 4 isoform 1 [Hibiscus syriacus]	-	-	-	-	GO:0009521//photosystem;GO:0009536//plastid	-	GO:0044237//cellular metabolic process
2	Manes_06G133600	SMC6B	0.578361	0.258937	1.15937	1.36226e-92	4.49997e-88	SMC6B	structural maintenance of chromosomes protein 6B isoform X1 [Manihot esculenta]	-	-	-	-	GO:0043231//intracellular membrane-bounded organelle;GO:0043232//intracellular non-membrane-bounded organelle;GO:0043234//protein complex	GO:0003824//catalytic activity;GO:0032550//purine ribonucleoside binding	GO:0000280//nuclear division;GO:0000725//recombinational repair;GO:0006260//DNA replication;GO:0006305//DNA alkylation;GO:0006342//chromatin silencing;GO:0007049//cell cycle;GO:0007059//chromosome segregation;GO:0007154//cell communication;GO:0010212//response to ionizing radiation;GO:0030422//production of siRNA involved in RNA interference;GO:0033043//regulation of organelle organization;GO:003…
2	Manes_06G171400	ychF	0.548054	0.258966	1.08156	2.07148e-92	6.84273e-88	ychF	PREDICTED: obg-like ATPase 1 [Populus euphratica]	-	-	-	-	GO:0009532//plastid stroma	GO:0017111//nucleoside-triphosphatase activity;GO:0032550//purine ribonucleoside binding;GO:0043021//ribonucleoprotein complex binding	GO:0006779//porphyrin-containing compound biosynthetic process;GO:0044699//single-organism process
2	Manes_05G161600	Manes_05G161600	0.77475	0.307331	1.33394	1.56437e-91	5.16759e-87	--	midasin [Manihot esculenta]	-	-	-	-	-	-	GO:0044763//single-organism cellular process;GO:0050794//regulation of cellular process;GO:0060255//regulation of macromolecule metabolic process
2	Manes_18G001700	CCR2	0.538691	0.267698	1.00885	8.0907e-91	2.6726e-86	CCR2	cinnamoyl-CoA reductase 2 isoform X1 [Manihot esculenta]	-	-	-	-	-	GO:0016616//oxidoreductase activity, acting on the CH-OH group of donors, NAD or NADP as acceptor;GO:0048037//cofactor binding	GO:0044710//single-organism metabolic process
2	Manes_18G005700	Manes_18G005700	0.536436	0.262938	1.02868	1.6246e-90	5.36653e-86	--	pre-rRNA-processing protein TSR1-like protein isoform X1 [Hibiscus syriacus]	-	-	-	-	GO:0009532//plastid stroma	-	GO:0043623//cellular protein complex assembly
2	Manes_09G006600	At3g59040	0.615596	0.304511	1.01549	6.95461e-90	2.29731e-85	At3g59040	pentatricopeptide repeat-containing protein At3g59040 [Manihot esculenta]	-	-	-	-	GO:0009536//plastid	-	GO:0006739//NADP metabolic process;GO:0009657//plastid organization;GO:0016072//rRNA metabolic process
2	Manes_02G111400	At2g17695	0.379852	0.160275	1.24489	9.10473e-90	3.00757e-85	At2g17695	UPF0548 protein At2g17695 [Manihot esculenta]	-	-	-	-	GO:0009526//plastid envelope	-	-
2	Manes_08G042600	Manes_08G042600	0.56206	0.27347	1.03934	1.05101e-89	3.47181e-85	--	Kynurenine formamidase [Actinidia chinensis var. chinensis] [Actinidia chinensis]	-	-	-	-	GO:0005618//cell wall;GO:0009532//plastid stroma	-	-
2	Manes_08G092300	STR10	0.645978	0.319347	1.01636	1.06527e-89	3.51892e-85	STR10	rhodanese-like domain-containing protein 10 [Manihot esculenta]	-	-	-	-	GO:0009526//plastid envelope;GO:0031224//intrinsic component of membrane;GO:0031976//plastid thylakoid;GO:0044434//chloroplast part	-	GO:0044237//cellular metabolic process;GO:0044238//primary metabolic process;GO:0044699//single-organism process;GO:0071704//organic substance metabolic process
2	Manes_06G155000	tof-1	0.45636	0.212177	1.10491	2.57528e-89	8.50693e-85	tof-1	protein timeless homolog isoform X1 [Manihot esculenta]	-	-	-	-	GO:0043231//intracellular membrane-bounded organelle	-	GO:0006260//DNA replication;GO:0050789//regulation of biological process
2	Manes_05G116600	CPP1	0.53022	0.260717	1.02411	2.89914e-89	9.57672e-85	CPP1	protein CHAPERONE-LIKE PROTEIN OF POR1, chloroplastic-like [Manihot esculenta]	-	-	-	-	GO:0009526//plastid envelope;GO:0042651//thylakoid membrane	GO:0005515//protein binding	GO:0006457//protein folding;GO:0009416//response to light stimulus;GO:0009657//plastid organization;GO:0016265//death
2	Manes_04G006100	POL2A	0.452573	0.201584	1.16677	2.99024e-89	9.87767e-85	POL2A	DNA polymerase epsilon catalytic subunit A-like [Manihot esculenta]	Genetic Information Processing;Genetic Information Processing;Genetic Information Processing	Replication and repair;Replication and repair;Replication and repair	ko03420//Nucleotide excision repair;ko03030//DNA replication;ko03410//Base excision repair	K02324;K02324;K02324	GO:0000109//nucleotide-excision repair complex	GO:0003676//nucleic acid binding;GO:0034061//DNA polymerase activity;GO:0046914//transition metal ion binding	GO:0006259//DNA metabolic process
2	Manes_16G058400	FKBP13	0.711266	0.353076	1.01041	5.90872e-89	1.95183e-84	FKBP13	peptidyl-prolyl cis-trans isomerase FKBP13, chloroplastic isoform X2 [Manihot esculenta]	-	-	-	-	GO:0009507//chloroplast;GO:0031978//plastid thylakoid lumen	GO:0005488//binding;GO:0016859//cis-trans isomerase activity	GO:0006090//pyruvate metabolic process;GO:0006633//fatty acid biosynthetic process;GO:0006779//porphyrin-containing compound biosynthetic process;GO:0009886//post-embryonic morphogenesis;GO:0016109//tetraterpenoid biosynthetic process;GO:0044267//cellular protein metabolic process
2	Manes_10G040600	YKR070W	0.423024	0.180277	1.23053	6.63758e-89	2.19259e-84	YKR070W	PREDICTED: YKR070W [Prunus dulcis]	-	-	-	-	-	GO:0003824//catalytic activity;GO:0046914//transition metal ion binding	-
2	Manes_10G087000	EGY3	0.659014	0.251764	1.38824	7.84984e-89	2.59304e-84	EGY3	probable zinc metallopeptidase EGY3, chloroplastic [Manihot esculenta]	-	-	-	-	GO:0031224//intrinsic component of membrane;GO:0042170//plastid membrane	GO:0070011//peptidase activity, acting on L-amino acid peptides	GO:0000302//response to reactive oxygen species;GO:0009642//response to light intensity;GO:0016043//cellular component organization;GO:0044267//cellular protein metabolic process;GO:0044699//single-organism process
2	Manes_15G077300	PNSL3	0.340638	0.124247	1.45503	1.81989e-88	6.01165e-84	PNSL3	photosynthetic NDH subunit of lumenal location 3, chloroplastic [Manihot esculenta]	Metabolism	Energy metabolism	ko00195//Photosynthesis	K08901	GO:0009521//photosystem;GO:0031976//plastid thylakoid;GO:0031977//thylakoid lumen;GO:0044434//chloroplast part	GO:0009055//electron carrier activity;GO:0046872//metal ion binding	GO:0005982//starch metabolic process;GO:0009416//response to light stimulus;GO:0009893//positive regulation of metabolic process;GO:0022900//electron transport chain;GO:0071840//cellular component organization or biogenesis
2	Manes_01G170100	Manes_01G170100	0.479159	0.218337	1.13395	2.79493e-88	9.23249e-84	--	PREDICTED: transmembrane [Prunus dulcis]	-	-	-	-	GO:0044434//chloroplast part	-	GO:0009987//cellular process;GO:0044767//single-organism developmental process
2	Manes_16G066300	EMB2001	0.356779	0.144132	1.30765	2.87354e-88	9.49218e-84	EMB2001	GTP-binding protein At2g22870 [Manihot esculenta]	-	-	-	-	GO:0044424//intracellular part	GO:0003824//catalytic activity;GO:0032550//purine ribonucleoside binding;GO:0043167//ion binding	GO:0003006//developmental process involved in reproduction;GO:0009657//plastid organization;GO:0016072//rRNA metabolic process;GO:0090529//cell septum assembly
2	Manes_18G031600	Manes_18G031600	0.351402	0.149673	1.2313	6.6893e-88	2.20968e-83	--	PREDICTED: CICLE_v10001600mg [Prunus dulcis]	-	-	-	-	GO:0009526//plastid envelope	-	-
2	Manes_13G000700	FAS1	0.439087	0.2023	1.11801	2.29417e-87	7.57835e-83	FAS1	chromatin assembly factor 1 subunit FAS1 [Manihot esculenta]	-	-	-	-	GO:0043231//intracellular membrane-bounded organelle;GO:0043234//protein complex	GO:0005515//protein binding	GO:0000725//recombinational repair;GO:0006260//DNA replication;GO:0006305//DNA alkylation;GO:0009933//meristem structural organization;GO:0016458//gene silencing;GO:0030154//cell differentiation;GO:0031497//chromatin assembly;GO:0034728//nucleosome organization;GO:0048229//gametophyte development;GO:0048827//phyllome development;GO:0051052//regulation of DNA metabolic process;GO:0051726//regulati…
2	Manes_17G011100	Manes_17G011100	0.444498	0.202536	1.134	1.57618e-86	5.2066e-82	--	PREDICTED: 50S ribosomal [Prunus dulcis]	-	-	-	-	GO:0030529//intracellular ribonucleoprotein complex;GO:0043231//intracellular membrane-bounded organelle	GO:0008168//methyltransferase activity	GO:0006306//DNA methylation;GO:0034645//cellular macromolecule biosynthetic process
2	Manes_14G002800	RBCX2	0.447364	0.22119	1.01616	1.1917e-85	3.93653e-81	RBCX2	chaperonin-like RbcX protein 2, chloroplastic isoform X2 [Manihot esculenta]	-	-	-	-	-	GO:0005515//protein binding	GO:0006457//protein folding
2	Manes_05G077400	Manes_05G077400	0.596825	0.290377	1.03938	1.71538e-84	5.6664e-80	--	spindle pole body-associated protein [Trema orientale]	-	-	-	-	GO:0009536//plastid	GO:0005488//binding	-
2	Manes_01G255600	Manes_01G255600	0.461955	0.212589	1.11969	3.03018e-84	1.00096e-79	--	Ribosomal RNA small subunit methyltransferase G [Gossypium arboreum]	-	-	-	-	-	-	-
2	Manes_11G130200	Manes_11G130200	0.550477	0.265238	1.0534	5.09345e-84	1.68252e-79	--	Trigger_N domain-containing protein, partial [Cephalotus follicularis]	-	-	-	-	GO:0009536//plastid	-	GO:0006725//cellular aromatic compound metabolic process;GO:0006807//nitrogen compound metabolic process;GO:0015031//protein transport;GO:0019752//carboxylic acid metabolic process;GO:0022607//cellular component assembly;GO:0044238//primary metabolic process;GO:0044249//cellular biosynthetic process;GO:0044260//cellular macromolecule metabolic process;GO:0044711//single-organism biosynthetic proc…
2	Manes_02G095700	PPH	0.379641	0.160559	1.24153	1.45522e-83	4.80704e-79	PPH	pheophytinase, chloroplastic [Manihot esculenta]	-	-	-	-	GO:0009526//plastid envelope	GO:0016788//hydrolase activity, acting on ester bonds	GO:0005982//starch metabolic process;GO:0005984//disaccharide metabolic process;GO:0009893//positive regulation of metabolic process
2	Manes_16G053100	yuiD	0.401368	0.177169	1.1798	1.33861e-82	4.42183e-78	yuiD	Acid phosphatase/vanadium-dependent haloperoxidase-related protein [Corchorus capsularis]	-	-	-	-	-	-	GO:0044699//single-organism process
2	Manes_12G077400	POLD1	0.456919	0.208319	1.13314	2.08594e-81	6.8905e-77	POLD1	DNA polymerase delta catalytic subunit isoform X1 [Manihot esculenta]	Genetic Information Processing;Genetic Information Processing;Genetic Information Processing;Genetic Information Processing;Genetic Information Processing	Replication and repair;Replication and repair;Replication and repair;Replication and repair;Replication and repair	ko03420//Nucleotide excision repair;ko03440//Homologous recombination;ko03030//DNA replication;ko03410//Base excision repair;ko03430//Mismatch repair	K02327;K02327;K02327;K02327;K02327	-	-	-
2	Manes_15G143900	Manes_15G143900	0.425305	0.200483	1.08502	1.3969e-80	4.61438e-76	--	methylesterase 17-like isoform X1 [Gossypium australe]	-	-	-	-	-	-	-
2	Manes_08G011600	Os04g0560200	0.591259	0.288535	1.03504	1.49446e-78	4.93665e-74	Os04g0560200	thioredoxin-like 3-3 [Manihot esculenta]	-	-	-	-	-	-	-
2	Manes_03G194200	nip7	0.452213	0.221344	1.03071	3.31528e-78	1.09514e-73	nip7	60S ribosome subunit biogenesis protein NIP7 homolog [Manihot esculenta]	-	-	-	-	GO:0043231//intracellular membrane-bounded organelle;GO:0044444//cytoplasmic part	GO:0003676//nucleic acid binding	GO:0006605//protein targeting;GO:0022618//ribonucleoprotein complex assembly
2	Manes_09G083100	MTACP2	0.393464	0.166226	1.24309	3.9776e-78	1.31392e-73	MTACP2	acyl carrier protein 3, mitochondrial isoform X2 [Manihot esculenta]	Metabolism;Metabolism	Global and overview maps;Energy metabolism	ko01100//Metabolic pathways;ko00190//Oxidative phosphorylation	K03955;K03955	GO:0044429//mitochondrial part	-	GO:0002252//immune effector process;GO:0006631//fatty acid metabolic process;GO:0030422//production of siRNA involved in RNA interference
2	Manes_15G141400	IDD5	0.526263	0.258703	1.02449	2.63693e-77	8.71056e-73	IDD5	protein indeterminate-domain 5, chloroplastic-like [Manihot esculenta]	-	-	-	-	-	GO:0043169//cation binding	GO:0010468//regulation of gene expression;GO:0080090//regulation of primary metabolic process;GO:2000112//regulation of cellular macromolecule biosynthetic process
2	Manes_07G134100	Manes_07G134100	0.336754	0.152999	1.13817	2.70356e-77	8.93068e-73	--	26S proteasome non-ATPase regulatory subunit 10-like, partial [Manihot esculenta]	-	-	-	-	-	-	-
2	Manes_11G036400	PNSB3	0.337297	0.155348	1.11851	2.70432e-77	8.93319e-73	PNSB3	photosynthetic NDH subunit of subcomplex B 3, chloroplastic [Manihot esculenta]	-	-	-	-	GO:0043234//protein complex;GO:0044434//chloroplast part	GO:0043169//cation binding;GO:0051540//metal cluster binding	GO:0005982//starch metabolic process;GO:0006090//pyruvate metabolic process;GO:0006739//NADP metabolic process;GO:0006873//cellular ion homeostasis;GO:0009687//abscisic acid metabolic process;GO:0009767//photosynthetic electron transport chain;GO:0019758//glycosinolate biosynthetic process;GO:0030001//metal ion transport
2	Manes_02G066700	slr0575	0.437819	0.21085	1.05412	1.11608e-76	3.68675e-72	slr0575	PREDICTED: thylakoid membrane protein slr0575-like isoform X3 [Gossypium arboreum]	-	-	-	-	GO:0009526//plastid envelope;GO:0031976//plastid thylakoid;GO:0044434//chloroplast part	-	GO:0005982//starch metabolic process;GO:0005984//disaccharide metabolic process;GO:0009887//organ morphogenesis;GO:0043623//cellular protein complex assembly;GO:0048869//cellular developmental process
2	Manes_11G128600	Prim1	0.394226	0.178086	1.14645	2.02902e-76	6.70248e-72	Prim1	DNA primase small subunit [Manihot esculenta]	Genetic Information Processing	Replication and repair	ko03030//DNA replication	K02684	GO:0030894//replisome	GO:0034062//RNA polymerase activity	GO:0006259//DNA metabolic process
2	Manes_06G100700	rsmG	0.323286	0.153286	1.07658	4.15803e-75	1.37352e-70	rsmG	methyltransferase-related family protein [Populus alba]	-	-	-	-	GO:0016020//membrane;GO:0044424//intracellular part	GO:0008173//RNA methyltransferase activity;GO:0016787//hydrolase activity;GO:0036094//small molecule binding;GO:0043167//ion binding;GO:0097159//organic cyclic compound binding;GO:1901363//heterocyclic compound binding	GO:0000154//rRNA modification;GO:0044699//single-organism process
2	Manes_03G122800	Manes_03G122800	0.348003	0.160172	1.11948	5.19553e-75	1.71624e-70	--	Potassium/sodium hyperpolarization-activated cyclic nucleotide-gated channel 1 [Theobroma cacao]	-	-	-	-	GO:0009536//plastid	-	-
2	Manes_13G146800	rib5	0.533679	0.265114	1.00936	6.15134e-75	2.03197e-70	rib5	riboflavin synthase [Manihot esculenta]	Metabolism;Metabolism;Metabolism	Global and overview maps;Global and overview maps;Metabolism of cofactors and vitamins	ko01100//Metabolic pathways;ko01110//Biosynthesis of secondary metabolites;ko00740//Riboflavin metabolism	K00793;K00793;K00793	GO:0009536//plastid	GO:0016765//transferase activity, transferring alkyl or aryl (other than methyl) groups	GO:0006771//riboflavin metabolic process
2	Manes_13G058300	Manes_13G058300	0.341417	0.148191	1.20408	1.36536e-74	4.51019e-70	--	protein AF-9-like [Quercus lobata]	-	-	-	-	GO:0009536//plastid	-	GO:0044237//cellular metabolic process
2	Manes_01G171100	Manes_01G171100	0.317463	0.157736	1.00908	5.89984e-74	1.9489e-69	--	PEMT domain-containing protein [Cephalotus follicularis]	-	-	-	-	-	GO:0016740//transferase activity	-
[truncated: 4,076 more rows]

## Sheet: Supplemental Table S5
Supplemental Table S5. Photosynthesis-related genes in different cell clusters.
[truncated: 43 more rows]

[truncated: 13 more sheets: Supplemental Table S6, Supplemental Table S7, Supplemental Table S8, Supplemental Table S9, Supplemental Table S10, Supplemental Table S11, Supplemental Table S12, Supplemental Table S13, Supplemental Table S14, Supplemental Table S15, Supplemental Table S16, Supplemental Table S17, Supplemental Table S18]
